# Supplementary material for: Nationally endorsed learning objectives to improve course design in introductory biology
Source: PLoS One. 2024 Aug 15;19(8):e0308545. doi: 10.1371/journal.pone.0308545 (PMC11326583; doi:10.1371/journal.pone.0308545)
Supplement: S1 Data set — (XLS) [file pone.0308545.s001.xls]

## Sheet: Biochemistry of Life
	23 LOCS + 13 HOCS = 36 TOTAL LOs	BIOCHEMISTRY OF LIFE										VISION & CHANGE CORE CONCEPTS					VISION & CHANGE CORE COMPETENCIES									BIOSKILLS							BIOCORE
TOPIC	LOCS	Essential	Nonessential	Total n	% Essential	HOCS	Essential	Nonessential	Total n	% Essential		EVOLUTION	STRUCTURE/FUNCTION	INFORMATION FLOW, EXCHANGE, AND STORAGE	PATHWAYS AND TRANSFORMATIONS OF ENERGY AND MATTER	SYSTEMS	PROCESS OF SCIENCE	QUANTITATIVE REASONING	MODELING & SIMULATION	MODELING & SIMULATION, 2	INTERDISCIPLINARY NATURE OF SCIENCE	COMMUNICATION & COLLABORATION	SCIENCE & SOCIETY			Process of Science	Quantitative Reasoning	Modeling	Interdisciplinary Nature of Science	Communication & Collaboration	Science & Society		Evolution	Information Flow	Structure Function	Transformation of Energy & Matter	Systems
WATER	Draw the structure of several water molecules that are interacting and indicate 1) the electron distributions in each covalent bond, 2) the partial charges on each atom, and 3) each hydrogen bond.	52	10	62	83.871	On a structural model of a molecule you haven't seen before, draw the electron distributions on covalent bonds between O, C, N, and H atoms based on their relative electronegativities. Then 1) label any partial or full charges on the molecule's atoms, and 2) predict whether the molecule will be soluble in water. Explain your reasoning using a drawing.	26	36	62	41.9355			The three dimensional structure of a molecule and its subcellular localization impact its function including the ability to catalyze reactions or interact with other molecules; Function can be regulated through reversible alterations of structure e.g. phosphorylation,						Use models and simulations to make predictions and refine hypotheses, not similarity to process of science statement n hypotheses and predictions		Build models or explanations of simple biological processes that include concepts from other STEM disciplines or multiple fields of biology,	Use a variety of modes to communicate science (e.g. oral written visual),				Analyze data summarize resulting patterns and draw appropriate conclusions,	Create and interpret informative graphs and other data visualizations,	Build and revise conceptual models to propose how a biological system or process works,	Build models or explanations of simple biological processes that include concepts from other STEM disciplines or multiple fields of biology,	Use a variety of modes to communicate science (e.g. oral written visual),	Identify and describe the broader societal impacts of biological research on different stakeholders,		Multiple molecular mechanisms including DNA damage and errors in replication lead to the generation of random mutations These mutations create new alleles that can be inherited via mitosis meiosis or cell division,	In most cases genetic information flows from DNA to mRNA to protein but there are important exceptions,	The structure of a cell--its shape membrane organelles cytoskeleton and polarity--impacts its function,	Energy captured by primary producers is stored as chemical energy. This stored energy can be converted through a series of biochemical reactions into ATP for immediate use in the cell,	Cells receive a complex array of chemical and physical signals that vary in time location and intensity over the lifespan of the organism; a cell's response depends on integration and coordination of these various signals,
WATER	Compare hydrogen bonds and covalent bonds in terms of the mechanisms and strength of attraction between the atoms involved.	57	5	62	91.9355	Explain the relationship between hydrogen bonding and phenomena such as sweating, moderate coastal climates, and the oceans' response to global warming.	38	24	62	61.2903			The three dimensional structure of a molecule and its subcellular localization impact its function including the ability to catalyze reactions or interact with other molecules; Function can be regulated through reversible alterations of structure e.g. phosphorylation,		Intracellular and intercellular movement of molecules occurs via 1) energy-demanding transport processes and 2) random motion. A molecule's movement is affected by its thermal energy size electrochemical gradient and biochemical properties,	Ecosystems are not isolated and static--they respond to change both as a result of intrinsic changes to networks of species and as a result of extrinsic environmental drivers. Within an ecosystem interactions among individuals form networks; changes in one node of a network can cause changes in other nodes--directly or indirectly,					Build models or explanations of simple biological processes that include concepts from other STEM disciplines or multiple fields of biology,	Use a variety of modes to communicate science (e.g. oral written visual),	Identify and describe the broader societal impacts of biological research on different stakeholders,			Design controlled experiments including plans for analyzing the data,	Interpret the biological meaning of quantitative results,	Identify important components of a system and describe how they influence each other (e.g. positively or negatively),	Describe examples of real-world problems that are too complex to be solved by applying biological approaches alone,		Apply evidence-based reasoning and biological knowledge in daily life (e.g., consuming popular media, deciding how to vote).		Mutations and epigenetic modifications can impact the regulation of gene expression and/or the structure and function of the gene product If mutations affect phenotype and lead to increased reproductive success the frequency of those alleles will tend to increase in the population,	Gene expression and protein activity are regulated by intracellular and extracellular signaling molecules Signal transduction pathways are crucial in relaying these signals,	The three dimensional structure of a molecule and its subcellular localization impact its function including the ability to catalyze reactions or interact with other molecules; Function can be regulated through reversible alterations of structure e.g. phosphorylation,	In cells the synthesis and breakdown of molecules is highly regulated. Biochemical pathways usually involve multiple reactions catalyzed by enzymes that lower activation energies. Energetically unfavorable reactions are driven by coupling to energetically favorable reactions such as ATP hydrolysis,	During development the signals a cell receives depend on its spatial orientation within the embryo and its intercellular interactions. As a consequence cells adopt different cell fates depending on their local environment and/or cell lineage,
WATER	Define the terms acid, base, and pH. Sketch the pH scale and note where on the scale you find strong acids, strong bases, and water	52	8	60	86.6667	None (appropriate HOCS LOs require concepts in acid-base chemistry that are beyond the scope of intro bio)							The three dimensional structure of a molecule and its subcellular localization impact its function including the ability to catalyze reactions or interact with other molecules; Function can be regulated through reversible alterations of structure e.g. phosphorylation,					Create and interpret informative graphs and other data visualizations,	Build and revise conceptual models to propose how a biological system or process works,							Formulate testable hypotheses and state their predictions,	Perform basic calculations (e.g. percentages frequencies rates means),	Summarize relationships and trends that can be inferred from a given model or simulation,					Mutations that change protein structure and/or regulation can impact anatomy and physiological function at all levels of organization,	The signals that a cell receives depend on its location and may change through time As a result different types of cells express different genes even though they contain the same DNA,	The structure of molecules or organisms may be similar due to common ancestry or selection for similar function,	Intracellular and intercellular movement of molecules occurs via 1) energy-demanding transport processes and 2) random motion. A molecule's movement is affected by its thermal energy size electrochemical gradient and biochemical properties,	Alteration of a single gene or molecule in a signaling network may have complex impacts at the cell tissue or whole-organism level,
PROTEINS	Label the four components of an amino acid and explain the role of each in terms of how the molecule functions in a protein.	52	5	57	91.2281	Predict whether the R-group on an amino acid that you haven't seen before will 1) interact with water, and 2) act as an acid (proton donor) or base (proton acceptor).	34	23	57	59.6491			The three dimensional structure of a molecule and its subcellular localization impact its function including the ability to catalyze reactions or interact with other molecules; Function can be regulated through reversible alterations of structure e.g. phosphorylation,						Use models and simulations to make predictions and refine hypotheses, not similarity to process of science statement n hypotheses and predictions		Build models or explanations of simple biological processes that include concepts from other STEM disciplines or multiple fields of biology,						Select and apply appropriate equations (e.g. Hardy- Weinberg Nernst Gibbs free energy) to solve problems,	Use models and simulations to make predictions and refine hypotheses, note similarity to process of science statement in hypotheses and predictions					Most organisms have anatomical and physiological traits that tend to increase their fitness for a particular environment,	Information stored in DNA is expressed as RNA and proteins These gene products impact anatomical structures and physiological function,	Physiological functions are often compartmentalized into different cells tissues organs and systems which have structures that support specialized activities,	Energy captured by primary producers is stored as chemical energy. This stored energy can be converted into ATP which is required for energetically demanding activities necessary for life including synthesis transport and movement,	Organ systems are not isolated but interact with each other through chemical and physical signals at the level of cells tissues and organs,
PROTEINS	Describe each of the four levels of protein structure and explain how each influences the protein's final size, shape, and chemical properties	53	3	56	94.6429	Label elements of primary, secondary, tertiary, and quaternary structure on a model of a protein that you haven't seen before	40	17	57	70.1754			The three dimensional structure of a molecule and its subcellular localization impact its function including the ability to catalyze reactions or interact with other molecules; Function can be regulated through reversible alterations of structure e.g. phosphorylation,						Summarize relationships and trends that can be inferred from a given model or simulation,								Use rough estimates informed by biological knowledge to check quantitative work,						Physiological systems are constrained by ancestral structures physical limits and the requirements of other physiological systems leading to trade-offs that affect fitness,	Organisms have sophisticated mechanisms for sensing changes in the internal or external environment They use chemical electrical or other forms of signaling to coordinate responses at the cellular tissue organ and/or system level,	The size shape and physical properties of organs and organisms all affect function. The ratio of surface area to volume is particularly critical for structures that function in transport or exchange of materials and heat,	Due to the inefficiency of biochemical reactions and other constraints physiological processes are never 100% efficient,	An individual's physiological traits affect its interactions with other organisms and with its physical environment,
PROTEINS	Compare which bonds are responsible for producing a protein's 1) primary structure, 2) secondary structure (alpha-helices and beta-pleated sheets), and 3) tertiary structure	48	9	57	84.2105	Given a model that shows the key bonds responsible for a protein's secondary or tertiary structure, predict 1) whether a change in a specific amino acid will change the protein's structure, and 2) which aspects of structure will be altered first in response to heating, changes in pH, or other conditions	25	31	56	44.6429			The three dimensional structure of a molecule and its subcellular localization impact its function including the ability to catalyze reactions or interact with other molecules; Function can be regulated through reversible alterations of structure e.g. phosphorylation,						Use models and simulations to make predictions and refine hypotheses, not similarity to process of science statement n hypotheses and predictions		Build models or explanations of simple biological processes that include concepts from other STEM disciplines or multiple fields of biology,												The characteristics of populations change over time due to changes in allele frequencies Changes in allele frequencies are caused by random and nonrandom processes-- specifically mutation natural selection gene flow and genetic drift Not all of these changes are adaptive,	Individuals transmit genetic information to their offspring; some alleles confer higher fitness than others in a particular environment,	Structure constrains function in physiology; specialization for one function may limit a structure's ability to perform another function,	Organisms have limited energetic and material resources which must be distributed across competing functional demands. These include movement of material across gradients growth maintenance and reproduction inevitably leading to trade-offs,	In the face of environmental changes organisms may maintain homeostasis through control mechanisms that often use negative feedback; others have adaptations that allow them to acclimate to environmental variation,
PROTEINS	Describe at least three functions that proteins serve in cells	55	2	57	96.4912	None (appropriate HOCS LOs are found in subsequent units that explore protein function in depth)							The three dimensional structure of a molecule and its subcellular localization impact its function including the ability to catalyze reactions or interact with other molecules; Function can be regulated through reversible alterations of structure e.g. phosphorylation,																				All species alive today are derived from the same common ancestor New species arise when populations become genetically isolated and diverge due to mutation natural selection and genetic drift Phylogenetic trees depict relationships among ancestral and descendant species and are estimated based on data,	A genotype influences the range of possible phenotypes in an individual; the actual phenotype results from interactions between alleles and the environment,	Natural selection has favored structures whose shape and composition contribute to their ecological function,	Energy captured by primary producers is stored as chemical energy. At each trophic level most of this energy is used for maintenance with a relatively small fraction available for growth and reproduction. As a consequence each trophic level in an ecosystem has less energy available than the preceding level,	The size and structure of populations are dynamic. A species' abundance and distribution is limited by available resources and by interactions between biotic and abiotic factors,
NUCLEIC ACIDS	Draw the general structure of a nucleotide using a pentagon for the sugar, a box for the nitrogenous base, and a circle for the phosphate group.	43	17	60	71.6667	Given a structural model of a molecule, identify whether it is a ribonucleotide or deoxyribonucleotide, and then 1) label the 3' and 5' carbon, 2) add a second nucleotide as if polymerization had occurred, and 3) label the 5' and 3' ends of the 2-base-long strand.	41	20	61	67.2131			The three dimensional structure of a molecule and its subcellular localization impact its function including the ability to catalyze reactions or interact with other molecules; Function can be regulated through reversible alterations of structure e.g. phosphorylation,						Build and revise conceptual models to propose how a biological system or process works,		Build models or explanations of simple biological processes that include concepts from other STEM disciplines or multiple fields of biology,												Fitness is an individual's ability to survive and reproduce It is environment-specific and depends on both abiotic and biotic factors Evolution of optimal fitness is constrained by existing variation trade-offs and other factors,		Competition mutualism and other interactions are mediated by each species' morphological physiological and behavioral traits,	Chemical elements are transferred among the abiotic and biotic components of an ecosystem; changes in the amount and distribution of chemical elements can impact the ecosystem,	Ecosystems are not isolated and static--they respond to change both as a result of intrinsic changes to networks of species and as a result of extrinsic environmental drivers. Within an ecosystem interactions among individuals form networks; changes in one node of a network can cause changes in other nodes--directly or indirectly,
NUCLEIC ACIDS	Make or label drawings that describe the primary and secondary structure of DNA, noting the location of phosphodiester bonds and hydrogen bonds and explaining their role in stabilizing both levels of structure.	41	20	61	67.2131	None (appropriate HOCS LOs require biochemistry concepts beyond the scope of intro bio)							The three dimensional structure of a molecule and its subcellular localization impact its function including the ability to catalyze reactions or interact with other molecules; Function can be regulated through reversible alterations of structure e.g. phosphorylation,						Build and revise conceptual models to propose how a biological system or process works,		Build models or explanations of simple biological processes that include concepts from other STEM disciplines or multiple fields of biology,																Biodiversity impacts many aspects of ecosystems.
NUCLEIC ACIDS	Define complementary base pairing, and explain its connection to the observation that DNA strands are antiparallel	58	3	61	95.082	Use the pairing rules to 1) explain the observation that in DNA, %A = %T and %G = %C, 2) predict the sequence of a complementary strand of DNA when given one strand, and 3) calculate the percentage of each base in a DNA molecule when given the percentage of one base	52	7	59	88.1356			The three dimensional structure of a molecule and its subcellular localization impact its function including the ability to catalyze reactions or interact with other molecules; Function can be regulated through reversible alterations of structure e.g. phosphorylation,					Perform basic calculations (e.g. percentages frequencies rates means),	Summarize relationships and trends that can be inferred from a given model or simulation,		Build models or explanations of simple biological processes that include concepts from other STEM disciplines or multiple fields of biology,
NUCLEIC ACIDS	Compare 1) the primary and secondary structures of DNA and RNA, 2) their relative stability, 3) their sizes and shapes, and 4) their functions.	39	20	59	66.1017	None (appropriate HOCS LOs require concepts in biochemistry and evolution [e.g. origin of life] that are beyond the scope of intro bio)							The three dimensional structure of a molecule and its subcellular localization impact its function including the ability to catalyze reactions or interact with other molecules; Function can be regulated through reversible alterations of structure e.g. phosphorylation,						Summarize relationships and trends that can be inferred from a given model or simulation,
CARBOHYDRATES	Draw the general structure of a monosaccharide, disaccharide, and polysaccharide and give an example of each.	32	25	57	56.1404	None (appropriate HOCS LOs require biochemistry concepts beyond the scope of intro bio)							The three dimensional structure of a molecule and its subcellular localization impact its function including the ability to catalyze reactions or interact with other molecules; Function can be regulated through reversible alterations of structure e.g. phosphorylation,						Build and revise conceptual models to propose how a biological system or process works,		Build models or explanations of simple biological processes that include concepts from other STEM disciplines or multiple fields of biology,
CARBOHYDRATES	In terms of their chemical structure, explain the fundamental differences between carbohydrates that function in energy storage and use versus those that provide structural support	39	18	57	68.4211	Predict the biological function of a polysaccharide you've never seen before based on 1) the structure of the monosaccharides present, and 2) the type of linkage that creates the polymer. (The type of linkage will be labeled.)	18	39	57	31.5789			The three dimensional structure of a molecule and its subcellular localization impact its function including the ability to catalyze reactions or interact with other molecules; Function can be regulated through reversible alterations of structure e.g. phosphorylation,		Energy captured by primary producers is stored as chemical energy. This stored energy can be converted into ATP which is required for energetically demanding activities necessary for life including synthesis transport and movement,				Use models and simulations to make predictions and refine hypotheses, not similarity to process of science statement n hypotheses and predictions		Build models or explanations of simple biological processes that include concepts from other STEM disciplines or multiple fields of biology,
LIPIDS	Use drawings, models, or other representations to compare the structures of fats, phospholipids, and steroids	49	7	56	87.5	Given a structural model of a lipid you've never seen before, 1) identify it as a fat, phospholipid, or steroid, 2) determine if it is saturated or unsaturated, and 3) predict its function in the cell	40	15	55	72.7273			The three dimensional structure of a molecule and its subcellular localization impact its function including the ability to catalyze reactions or interact with other molecules; Function can be regulated through reversible alterations of structure e.g. phosphorylation,						Use models and simulations to make predictions and refine hypotheses, not similarity to process of science statement n hypotheses and predictions		Build models or explanations of simple biological processes that include concepts from other STEM disciplines or multiple fields of biology,
LIPIDS	Label the hydrophilic head and hydrophobic tails on a drawing of a phospholipid, then make drawings that include water molecules to explain how phospholipids spontaneously form bilayers in water	54	2	56	96.4286	Given several models of membranes, predict how differences in phospholipid composition and cholesterol content will affect their relative fluidity and permeability, and explain your reasoning.	35	21	56	62.5			The three dimensional structure of a molecule and its subcellular localization impact its function including the ability to catalyze reactions or interact with other molecules; Function can be regulated through reversible alterations of structure e.g. phosphorylation,		Intracellular and intercellular movement of molecules occurs via 1) energy-demanding transport processes and 2) random motion. A molecule's movement is affected by its thermal energy size electrochemical gradient and biochemical properties,				Identify important components of a system and describe how they influence each other (e.g. positively or negatively),
MEMBRANE STRUCTURE AND TRANSPORT	Draw a cell membrane and label integral and peripheral proteins, carbohydrate components, and lipid components.	45	11	56	80.3571	None (appropriate HOCS LOs require concepts [e.g. diversity in membrane biochemistry] beyond the scope of intro bio)							The three dimensional structure of a molecule and its subcellular localization impact its function including the ability to catalyze reactions or interact with other molecules; Function can be regulated through reversible alterations of structure e.g. phosphorylation,		Intracellular and intercellular movement of molecules occurs via 1) energy-demanding transport processes and 2) random motion. A molecule's movement is affected by its thermal energy size electrochemical gradient and biochemical properties,				Use models and simulations to make predictions and refine hypotheses, not similarity to process of science statement n hypotheses and predictions
MEMBRANE STRUCTURE AND TRANSPORT	Compare the processes of diffusion, osmosis, and facilitated diffusion, and provide biological examples that illustrate each process.	52	3	55	94.5455	NONE, because appropriate HOCS LOs are found in subsequent units that explore movement of ions and molecules in depth.							The three dimensional structure of a molecule and its subcellular localization impact its function including the ability to catalyze reactions or interact with other molecules; Function can be regulated through reversible alterations of structure e.g. phosphorylation,		Intracellular and intercellular movement of molecules occurs via 1) energy-demanding transport processes and 2) random motion. A molecule's movement is affected by its thermal energy size electrochemical gradient and biochemical properties,				Identify important components of a system and describe how they influence each other (e.g. positively or negatively),
MEMBRANE STRUCTURE AND TRANSPORT	Explain why ions and polar molecules do not move across plasma membranes efficiently without a transport protein.	53	3	56	94.6429	Given several ions and molecules, predict the relative rates at which they will cross a plasma membrane in the absence of membrane proteins. Explain your reasoning.	34	22	56	60.7143			The three dimensional structure of a molecule and its subcellular localization impact its function including the ability to catalyze reactions or interact with other molecules; Function can be regulated through reversible alterations of structure e.g. phosphorylation,		Intracellular and intercellular movement of molecules occurs via 1) energy-demanding transport processes and 2) random motion. A molecule's movement is affected by its thermal energy size electrochemical gradient and biochemical properties,						Build models or explanations of simple biological processes that include concepts from other STEM disciplines or multiple fields of biology,
MEMBRANE STRUCTURE AND TRANSPORT	Define passive and active transport and explain the role of channels, carriers, and pumps in transport.	53	3	56	94.6429	None (appropriate HOCS LOs are found in subsequent units that explore membrane protein function in depth)							The three dimensional structure of a molecule and its subcellular localization impact its function including the ability to catalyze reactions or interact with other molecules; Function can be regulated through reversible alterations of structure e.g. phosphorylation,		Intracellular and intercellular movement of molecules occurs via 1) energy-demanding transport processes and 2) random motion. A molecule's movement is affected by its thermal energy size electrochemical gradient and biochemical properties,				Use models and simulations to make predictions and refine hypotheses, not similarity to process of science statement n hypotheses and predictions
MEMBRANE STRUCTURE AND TRANSPORT	Create a drawing, model, or other representation to illustrate the existence of an electrochemical gradient across a plasma membrane.	32	24	56	57.1429	Given a diagram of an electrochemical gradient, predict 1) which direction a specified ion or molecule will cross a plasma membrane, and 2) whether a channel, carrier, or pump would be involved.	39	16	55	70.9091			The three dimensional structure of a molecule and its subcellular localization impact its function including the ability to catalyze reactions or interact with other molecules; Function can be regulated through reversible alterations of structure e.g. phosphorylation,		Intracellular and intercellular movement of molecules occurs via 1) energy-demanding transport processes and 2) random motion. A molecule's movement is affected by its thermal energy size electrochemical gradient and biochemical properties,				Identify important components of a system and describe how they influence each other (e.g. positively or negatively),	Build and revise conceptual models to propose how a biological system or process works,	Build models or explanations of simple biological processes that include concepts from other STEM disciplines or multiple fields of biology,
COMPARING THE MAJOR CLASSES OF BIOLOGICAL MOLECULES	Compare the monomer subunit, bond responsible for polymerization, and important biological function(s) observed in proteins, nucleic acids, and carbohydrates	62	1	63	98.4127	Analyze how the structure of biological molecules impacts their function, including explaining the connections among the following three statements: 1) amino acids are much more diverse in structure and chemical properties than nucleotides, 2) in terms of diversity in shape and chemical properties, proteins > RNA > DNA, and 3) in terms of diversity in function, proteins > RNA > DNA.	47	16	63	74.6032			The three dimensional structure of a molecule and its subcellular localization impact its function including the ability to catalyze reactions or interact with other molecules; Function can be regulated through reversible alterations of structure e.g. phosphorylation,	Information stored in DNA is expressed as RNA and proteins These gene products impact anatomical structures and physiological function,
COMPARING THE MAJOR CLASSES OF BIOLOGICAL MOLECULES	Compare the primary, secondary, and tertiary structures of proteins, RNA, and DNA	56	7	63	88.8889								The three dimensional structure of a molecule and its subcellular localization impact its function including the ability to catalyze reactions or interact with other molecules; Function can be regulated through reversible alterations of structure e.g. phosphorylation,	Information stored in DNA is expressed as RNA and proteins These gene products impact anatomical structures and physiological function,
COMPARING THE MAJOR CLASSES OF BIOLOGICAL MOLECULES	Define the term amphipathic and give examples of proteins and lipids that are and are not amphipathic.	38	23	61	62.2951	None (appropriate HOCS LOs require biochemistry concepts beyond the scope of intro bio)							The three dimensional structure of a molecule and its subcellular localization impact its function including the ability to catalyze reactions or interact with other molecules; Function can be regulated through reversible alterations of structure e.g. phosphorylation,	Information stored in DNA is expressed as RNA and proteins These gene products impact anatomical structures and physiological function,

## Sheet: Biodiversity of Life
	18 LOCS + 22 HOCS = 40 TOTAL LOs	BIODIVERSITY OF LIFE												VISION & CHANGE CORE CONCEPTS						VISION & CHANGE CORE COMPETENCIES									BIOSKILLS							BIOCORE
TOPIC	LOCS	Essential	Nonessential	Total n	% Essential	HOCS	Essential	Nonessential	Total n	% Essential		EVOLUTION	EVOLUTION	EVOLUTION	STRUCTURE/FUNCTION	STRUCTURE/FUNCTION	INFORMATION FLOW, EXCHANGE, AND STORAGE	PATHWAYS AND TRANSFORMATIONS OF ENERGY AND MATTER	SYSTEMS	PROCESS OF SCIENCE	QUANTITATIVE REASONING	MODELING & SIMULATION	MODELING & SIMULATION, 2	INTERDISCIPLINARY NATURE OF SCIENCE	COMMUNICATION & COLLABORATION	SCIENCE & SOCIETY			Process of Science	Quantitative Reasoning	Modeling	Interdisciplinary Nature of Science	Communication & Collaboration	Science & Society		Evolution	Information Flow	Structure Function	Transformation of Energy & Matter	Systems
TREE OF LIFE	Construct a tree showing the relationships among the three domains and label it with synapomorphies.	21	11	32	65.625	Classify an organism that you've never heard of before, by domain, when given a set of its characteristics. Explain your reasoning.	28	4	32	87.5				All species alive today are derived from the same common ancestor New species arise when populations become genetically isolated and diverge due to mutation natural selection and genetic drift Phylogenetic trees depict relationships among ancestral and descendant species and are estimated based on data,		The structure of molecules or organisms may be similar due to common ancestry or selection for similar function,				Analyze data summarize resulting patterns and draw appropriate conclusions,		Build and revise conceptual models to propose how a biological system or process works,	Use models and simulations to make predictions and refine hypotheses, note similarity to process of science statement in hypotheses and predictions						Analyze data summarize resulting patterns and draw appropriate conclusions,	Create and interpret informative graphs and other data visualizations,	Build and revise conceptual models to propose how a biological system or process works,	Build models or explanations of simple biological processes that include concepts from other STEM disciplines or multiple fields of biology,	Use a variety of modes to communicate science (e.g. oral written visual),	Identify and describe the broader societal impacts of biological research on different stakeholders,		Multiple molecular mechanisms including DNA damage and errors in replication lead to the generation of random mutations These mutations create new alleles that can be inherited via mitosis meiosis or cell division,	In most cases genetic information flows from DNA to mRNA to protein but there are important exceptions,	The structure of a cell--its shape membrane organelles cytoskeleton and polarity--impacts its function,	Energy captured by primary producers is stored as chemical energy. This stored energy can be converted through a series of biochemical reactions into ATP for immediate use in the cell,	Cells receive a complex array of chemical and physical signals that vary in time location and intensity over the lifespan of the organism; a cell's response depends on integration and coordination of these various signals,
TREE OF LIFE	None (appropriate LOCS tasks [e.g. recalling the structure and function of key traits] are embedded in the HOCS LO)					Explain the major differences between bacteria and fungi (or similar pair of familiar organisms) to a 10-year-old.	22	10	32	68.75				All species alive today are derived from the same common ancestor New species arise when populations become genetically isolated and diverge due to mutation natural selection and genetic drift Phylogenetic trees depict relationships among ancestral and descendant species and are estimated based on data,		Natural selection has favored structures whose shape and composition contribute to their ecological function,									Use a variety of modes to communicate science (e.g. oral written visual),				Design controlled experiments including plans for analyzing the data,	Interpret the biological meaning of quantitative results,	Identify important components of a system and describe how they influence each other (e.g. positively or negatively),	Describe examples of real-world problems that are too complex to be solved by applying biological approaches alone,		Apply evidence-based reasoning and biological knowledge in daily life (e.g., consuming popular media, deciding how to vote).		Mutations and epigenetic modifications can impact the regulation of gene expression and/or the structure and function of the gene product If mutations affect phenotype and lead to increased reproductive success the frequency of those alleles will tend to increase in the population,	Gene expression and protein activity are regulated by intracellular and extracellular signaling molecules Signal transduction pathways are crucial in relaying these signals,	The three dimensional structure of a molecule and its subcellular localization impact its function including the ability to catalyze reactions or interact with other molecules; Function can be regulated through reversible alterations of structure e.g. phosphorylation,	In cells the synthesis and breakdown of molecules is highly regulated. Biochemical pathways usually involve multiple reactions catalyzed by enzymes that lower activation energies. Energetically unfavorable reactions are driven by coupling to energetically favorable reactions such as ATP hydrolysis,	During development the signals a cell receives depend on its spatial orientation within the embryo and its intercellular interactions. As a consequence cells adopt different cell fates depending on their local environment and/or cell lineage,
TREE OF LIFE	None (appropriate LOCS tasks [e.g. recalling key traits associated with major taxa] are embedded in the HOCS LO)					Given a set of traits, identify a species that you've never encountered before as a virus, "protist," plant, fungus, or animal, and explain your reasoning	30	2	32	93.75				All species alive today are derived from the same common ancestor New species arise when populations become genetically isolated and diverge due to mutation natural selection and genetic drift Phylogenetic trees depict relationships among ancestral and descendant species and are estimated based on data,		Natural selection has favored structures whose shape and composition contribute to their ecological function,				Formulate testable hypotheses and state their predictions,									Formulate testable hypotheses and state their predictions,	Perform basic calculations (e.g. percentages frequencies rates means),	Summarize relationships and trends that can be inferred from a given model or simulation,					Mutations that change protein structure and/or regulation can impact anatomy and physiological function at all levels of organization,	The signals that a cell receives depend on its location and may change through time As a result different types of cells express different genes even though they contain the same DNA,	The structure of molecules or organisms may be similar due to common ancestry or selection for similar function,	Intracellular and intercellular movement of molecules occurs via 1) energy-demanding transport processes and 2) random motion. A molecule's movement is affected by its thermal energy size electrochemical gradient and biochemical properties,	Alteration of a single gene or molecule in a signaling network may have complex impacts at the cell tissue or whole-organism level,
BACTERIA & ARCHAEA	Discuss examples of structural and functional adaptations in bacteria and archaea that enable these organisms to exploit a wide array of energy sources and thrive in many different environments.	20	11	31	64.5161	Given a set of environmental conditions, predict at least two adaptations that allow bacteria and archaea to live in that habitat.	10	21	31	32.2581				Most organisms have anatomical and physiological traits that tend to increase their fitness for a particular environment,		Natural selection has favored structures whose shape and composition contribute to their ecological function,				Formulate testable hypotheses and state their predictions,										Select and apply appropriate equations (e.g. Hardy- Weinberg Nernst Gibbs free energy) to solve problems,	Use models and simulations to make predictions and refine hypotheses, note similarity to process of science statement in hypotheses and predictions					Most organisms have anatomical and physiological traits that tend to increase their fitness for a particular environment,	Information stored in DNA is expressed as RNA and proteins These gene products impact anatomical structures and physiological function,	Physiological functions are often compartmentalized into different cells tissues organs and systems which have structures that support specialized activities,	Energy captured by primary producers is stored as chemical energy. This stored energy can be converted into ATP which is required for energetically demanding activities necessary for life including synthesis transport and movement,	Organ systems are not isolated but interact with each other through chemical and physical signals at the level of cells tissues and organs,
BACTERIA & ARCHAEA	Explain each of the major steps in an experiment designed to identify the bacteria and archaea present in a sample from an environment of interest such as a cow's gut, the deep sea, or a hot spring.	6	24	30	20	Analyze and interpret a data set on the bacteria and archaea present in samples taken before and after an environmental change, such as the same human gut before and after antibiotic use, or the same soil before and after contamination with crude oil.	8	22	30	26.6667		All species alive today are derived from the same common ancestor New species arise when populations become genetically isolated and diverge due to mutation natural selection and genetic drift Phylogenetic trees depict relationships among ancestral and descendant species and are estimated based on data,	All species alive today are derived from the same common ancestor New species arise when populations become genetically isolated and diverge due to mutation natural selection and genetic drift Phylogenetic trees depict relationships among ancestral and descendant species and are estimated based on data,	Most organisms have anatomical and physiological traits that tend to increase their fitness for a particular environment,		The structure of molecules or organisms may be similar due to common ancestry or selection for similar function,			Ecosystems are not isolated and static--they respond to change both as a result of intrinsic changes to networks of species and as a result of extrinsic environmental drivers. Within an ecosystem interactions among individuals form networks; changes in one node of a network can cause changes in other nodes--directly or indirectly,	Design controlled experiments including plans for analyzing the data,	Interpret the biological meaning of quantitative results,					Identify and describe the broader societal impacts of biological research on different stakeholders,				Use rough estimates informed by biological knowledge to check quantitative work,						Physiological systems are constrained by ancestral structures physical limits and the requirements of other physiological systems leading to trade-offs that affect fitness,	Organisms have sophisticated mechanisms for sensing changes in the internal or external environment They use chemical electrical or other forms of signaling to coordinate responses at the cellular tissue organ and/or system level,	The size shape and physical properties of organs and organisms all affect function. The ratio of surface area to volume is particularly critical for structures that function in transport or exchange of materials and heat,	Due to the inefficiency of biochemical reactions and other constraints physiological processes are never 100% efficient,	An individual's physiological traits affect its interactions with other organisms and with its physical environment,
BACTERIA & ARCHAEA	Describe at least three of the beneficial and harmful roles that bacteria and archaea play in the lives of humans and the biosphere as a whole.	25	5	30	83.3333	Explain why antibiotics specifically kill bacteria instead of the host, and why antibiotics that kill many different species of bacteria tend to cause side effects for the host.	21	10	31	67.7419						The three dimensional structure of a molecule and its subcellular localization impact its function including the ability to catalyze reactions or interact with other molecules; Function can be regulated through reversible alterations of structure e.g. phosphorylation,	Information stored in DNA is expressed as RNA and proteins These gene products impact anatomical structures and physiological function,	Energy captured by primary producers is stored as chemical energy. This stored energy can be converted through a series of biochemical reactions into ATP for immediate use in the cell,	Ecosystems are not isolated and static--they respond to change both as a result of intrinsic changes to networks of species and as a result of extrinsic environmental drivers. Within an ecosystem interactions among individuals form networks; changes in one node of a network can cause changes in other nodes--directly or indirectly,					Describe examples of real-world problems that are too complex to be solved by applying biological approaches alone,		Identify and describe the broader societal impacts of biological research on different stakeholders,										The characteristics of populations change over time due to changes in allele frequencies Changes in allele frequencies are caused by random and nonrandom processes-- specifically mutation natural selection gene flow and genetic drift Not all of these changes are adaptive,	Individuals transmit genetic information to their offspring; some alleles confer higher fitness than others in a particular environment,	Structure constrains function in physiology; specialization for one function may limit a structure's ability to perform another function,	Organisms have limited energetic and material resources which must be distributed across competing functional demands. These include movement of material across gradients growth maintenance and reproduction inevitably leading to trade-offs,	In the face of environmental changes organisms may maintain homeostasis through control mechanisms that often use negative feedback; others have adaptations that allow them to acclimate to environmental variation,
EUKARYOTIC RADIATION PROTISTS	Describe the key characteristics of the common ancestor of all eukaryotes living today.	28	3	31	90.3226	Using information provided on the traits of several major lineages, construct or label a tree of the eukaryotic radiation to show where key synapomorphies arose.	23	8	31	74.1935				All species alive today are derived from the same common ancestor New species arise when populations become genetically isolated and diverge due to mutation natural selection and genetic drift Phylogenetic trees depict relationships among ancestral and descendant species and are estimated based on data,		Natural selection has favored structures whose shape and composition contribute to their ecological function,						Use models and simulations to make predictions and refine hypotheses, note similarity to process of science statement in hypotheses and predictions	Build and revise conceptual models to propose how a biological system or process works,													All species alive today are derived from the same common ancestor New species arise when populations become genetically isolated and diverge due to mutation natural selection and genetic drift Phylogenetic trees depict relationships among ancestral and descendant species and are estimated based on data,	A genotype influences the range of possible phenotypes in an individual; the actual phenotype results from interactions between alleles and the environment,	Natural selection has favored structures whose shape and composition contribute to their ecological function,	Energy captured by primary producers is stored as chemical energy. At each trophic level most of this energy is used for maintenance with a relatively small fraction available for growth and reproduction. As a consequence each trophic level in an ecosystem has less energy available than the preceding level,	The size and structure of populations are dynamic. A species' abundance and distribution is limited by available resources and by interactions between biotic and abiotic factors,
EUKARYOTIC RADIATION	Explain the process of endosymbiosis and using your knowledge or information provided on a specific example, describe the costs and benefits to each organism involved.	25	6	31	80.6452	Compare endosymbiosis with examples of horizontal gene transfer among bacteria.	6	25	31	19.3548		Most organisms have anatomical and physiological traits that tend to increase their fitness for a particular environment,	Most organisms have anatomical and physiological traits that tend to increase their fitness for a particular environment,	All species alive today are derived from the same common ancestor New species arise when populations become genetically isolated and diverge due to mutation natural selection and genetic drift Phylogenetic trees depict relationships among ancestral and descendant species and are estimated based on data,	Competition mutualism and other interactions are mediated by each species' morphological physiological and behavioral traits,	Natural selection has favored structures whose shape and composition contribute to their ecological function,			An individual's physiological traits affect its interactions with other organisms and with its physical environment,			Build and revise conceptual models to propose how a biological system or process works,														Fitness is an individual's ability to survive and reproduce It is environment-specific and depends on both abiotic and biotic factors Evolution of optimal fitness is constrained by existing variation trade-offs and other factors,		Competition mutualism and other interactions are mediated by each species' morphological physiological and behavioral traits,	Chemical elements are transferred among the abiotic and biotic components of an ecosystem; changes in the amount and distribution of chemical elements can impact the ecosystem,	Ecosystems are not isolated and static--they respond to change both as a result of intrinsic changes to networks of species and as a result of extrinsic environmental drivers. Within an ecosystem interactions among individuals form networks; changes in one node of a network can cause changes in other nodes--directly or indirectly,
EUKARYOTIC RADIATION	None (appropriate LOCS tasks are embedded in the HOCS LO)					Using information that you gather or are provided, describe the unique structural and functional characteristics of a specific protist species, and explain its medical or ecological importance.	17	14	31	54.8387				Most organisms have anatomical and physiological traits that tend to increase their fitness for a particular environment,		Natural selection has favored structures whose shape and composition contribute to their ecological function,			An individual's physiological traits affect its interactions with other organisms and with its physical environment,							Identify and describe the broader societal impacts of biological research on different stakeholders,														Biodiversity impacts many aspects of ecosystems,
EUKARYOTIC RADIATION	None (appropriate LOCS tasks [e.g. recalling facts related to temperature tolerance] are embedded in the HOCS LO)					Given maps of current and predicted global temperatures and the current distribution of a eukaryote of interest, predict changes in its geographic range and discuss potential consequences.	12	19	31	38.7097				Fitness is an individual's ability to survive and reproduce It is environment-specific and depends on both abiotic and biotic factors Evolution of optimal fitness is constrained by existing variation trade-offs and other factors,		Natural selection has favored structures whose shape and composition contribute to their ecological function,			Ecosystems are not isolated and static--they respond to change both as a result of intrinsic changes to networks of species and as a result of extrinsic environmental drivers. Within an ecosystem interactions among individuals form networks; changes in one node of a network can cause changes in other nodes--directly or indirectly,			Summarize relationships and trends that can be inferred from a given model or simulation,		Describe examples of real-world problems that are too complex to be solved by applying biological approaches alone,		Identify and describe the broader societal impacts of biological research on different stakeholders,
PLANTS	None (appropriate LOCS tasks [e.g. recalling facts on morphology] are embedded in the HOCS LO)					Explain why the following sources of evidence support the hypothesis that land plants evolved from freshwater green algae: 1) morphological data, 2) the fossil record, and 3) the phylogenetic tree.	25	6	31	80.6452				All species alive today are derived from the same common ancestor New species arise when populations become genetically isolated and diverge due to mutation natural selection and genetic drift Phylogenetic trees depict relationships among ancestral and descendant species and are estimated based on data,								Use models and simulations to make predictions and refine hypotheses, note similarity to process of science statement in hypotheses and predictions	Build and revise conceptual models to propose how a biological system or process works,
PLANTS	On a tree showing the relationships among major lineages of green algae and land plants, circle the most species-rich tip and label where the following synapomorphies arose: vascular tissue, flowers, stomata, cuticle, seeds, cellulose cell walls, pores, chloroplasts. Explain the adaptive significance of each synapomorphy.	25	5	30	83.3333	None (appropriate HOCS tasks [e.g. explaining trait loss or origin of key traits] are beyond the scope of intro bio)								All species alive today are derived from the same common ancestor New species arise when populations become genetically isolated and diverge due to mutation natural selection and genetic drift Phylogenetic trees depict relationships among ancestral and descendant species and are estimated based on data,		Natural selection has favored structures whose shape and composition contribute to their ecological function,				Formulate testable hypotheses and state their predictions,		Summarize relationships and trends that can be inferred from a given model or simulation,
PLANTS	Summarize the major features of alternation of generations.	29	2	31	93.5484	Generate a hypothesis to explain the adaptive significance of alternation of generations (which is not well understood!)	7	23	30	23.3333				All species alive today are derived from the same common ancestor New species arise when populations become genetically isolated and diverge due to mutation natural selection and genetic drift Phylogenetic trees depict relationships among ancestral and descendant species and are estimated based on data,		Natural selection has favored structures whose shape and composition contribute to their ecological function,				Formulate testable hypotheses and state their predictions,		Summarize relationships and trends that can be inferred from a given model or simulation,
PLANTS	Describe how plants influence the environment in terms of 1) atmospheric composition, 2) food availability in terrestrial environments, 3) soil formation, and 4) the quality and abundance of water in soils, marshes, and streams.	27	4	31	87.0968	Predict the impact of extensive deforestation or other changes in plant communities in terms of 1) atmospheric composition, 2) food availability in terrestrial environments, 3) soil formation, and/or 4) the quality and abundance of water in soils, marshes, and streams.	16	14	30	53.3333								Energy captured by primary producers is stored as chemical energy. At each trophic level most of this energy is used for maintenance with a relatively small fraction available for growth and reproduction. As a consequence each trophic level in an ecosystem has less energy available than the preceding level,	Ecosystems are not isolated and static--they respond to change both as a result of intrinsic changes to networks of species and as a result of extrinsic environmental drivers. Within an ecosystem interactions among individuals form networks; changes in one node of a network can cause changes in other nodes--directly or indirectly,	Formulate testable hypotheses and state their predictions,				Describe examples of real-world problems that are too complex to be solved by applying biological approaches alone,		Identify and describe the broader societal impacts of biological research on different stakeholders,
FUNGI	On a tree showing the major lineages of fungi, label where the following synapomorphies arose: fruiting bodies that are cup-like, arbuscular associations with plant root cells, ectomycorrhizal associations with plant root cells, cell walls with chitin, and fruiting bodies that include mushrooms.	16	14	30	53.3333	Analyze the adaptations that make some fungi efficient parasites, and explain why fungal diseases in animals are difficult to treat.	18	12	30	60		All species alive today are derived from the same common ancestor New species arise when populations become genetically isolated and diverge due to mutation natural selection and genetic drift Phylogenetic trees depict relationships among ancestral and descendant species and are estimated based on data,	All species alive today are derived from the same common ancestor New species arise when populations become genetically isolated and diverge due to mutation natural selection and genetic drift Phylogenetic trees depict relationships among ancestral and descendant species and are estimated based on data,	Most organisms have anatomical and physiological traits that tend to increase their fitness for a particular environment,		Natural selection has favored structures whose shape and composition contribute to their ecological function,						Use models and simulations to make predictions and refine hypotheses, note similarity to process of science statement in hypotheses and predictions		Describe examples of real-world problems that are too complex to be solved by applying biological approaches alone,		Identify and describe the broader societal impacts of biological research on different stakeholders,
FUNGI	Using a drawing or other graphic, explain why fungal hyphae and mycelia have extremely high surface-area-to-volume ratios.	18	12	30	60	Create a flowchart, concept map, or another type of graphic that explains the connections among the following ideas: high surface-area-to-volume ratio, absorptive lifestyle, extracellular digestion, efficient decomposers, efficient parasites, mycorrhizal associations.	17	13	30	56.6667				Most organisms have anatomical and physiological traits that tend to increase their fitness for a particular environment,		The size shape and physical properties of organs and organisms all affect function. The ratio of surface area to volume is particularly critical for structures that function in transport or exchange of materials and heat,			An individual's physiological traits affect its interactions with other organisms and with its physical environment,			Build and revise conceptual models to propose how a biological system or process works,
FUNGI	Use a drawing or other graphic to explain the mutually beneficial relationships between fungi and plants.	27	3	30	90	Analyze data or design an experiment on variation in the quantity of nutrients that fungi deliver to host plants.	7	23	30	23.3333				Most organisms have anatomical and physiological traits that tend to increase their fitness for a particular environment,		Competition mutualism and other interactions are mediated by each species' morphological physiological and behavioral traits,	Organisms have sophisticated mechanisms for sensing changes in the internal or external environment They use chemical electrical or other forms of signaling to coordinate responses at the cellular tissue organ and/or system level,	Chemical elements are transferred among the abiotic and biotic components of an ecosystem; changes in the amount and distribution of chemical elements can impact the ecosystem,	An individual's physiological traits affect its interactions with other organisms and with its physical environment,	Formulate testable hypotheses and state their predictions,		Use models and simulations to make predictions and refine hypotheses, note similarity to process of science statement in hypotheses and predictions	Build and revise conceptual models to propose how a biological system or process works,
VIRUSES	Explain why viruses are considered obligate intracellular parasites, and why viral diseases are difficult to treat with drugs.	27	3	30	90	State the arguments for why viruses could be considered alive or not alive, then state and defend your opinion on this question.	27	3	30	90						Competition mutualism and other interactions are mediated by each species' morphological physiological and behavioral traits,	In most cases genetic information flows from DNA to mRNA to protein but there are important exceptions,			Formulate testable hypotheses and state their predictions,				Describe examples of real-world problems that are too complex to be solved by applying biological approaches alone,
VIRUSES	Compare enveloped and nonenveloped viruses and give examples of viral genes that are not composed of DNA.	14	16	30	46.6667	Describe the central dogma using the terms DNA, mRNA, proteins, transcription, translation, and explain at least two ways that viruses can contradict the central dogma.	15	15	30	50							In most cases genetic information flows from DNA to mRNA to protein but there are important exceptions,					Build and revise conceptual models to propose how a biological system or process works,
VIRUSES	Using a diagram, explain how the following events in a virus' life cycle occur: enter a host cell, produce viral proteins, replicate viral genome, assemble new virions, exit host cell, transmission to a new host.	23	7	30	76.6667	Propose methods to disrupt each of the following events in a virus' life cycle: enter a host cell, produce viral proteins, replicate viral genome, assemble new virions, exit host cell, transmission to a new host. Each method should avoid harm to the host.	7	23	30	23.3333						Natural selection has favored structures whose shape and composition contribute to their ecological function,	In most cases genetic information flows from DNA to mRNA to protein but there are important exceptions,					Build and revise conceptual models to propose how a biological system or process works,	Use models and simulations to make predictions and refine hypotheses, note similarity to process of science statement in hypotheses and predictions
VIRUSES	None (appropriate LOCS tasks [e.g. recalling specific examples of host switching] are embedded in the HOCS LO)					Explain why close physical contact is required for a virus to "jump" from one host species to another and predict the nature of mutations that enable a virus to parasitize cells in the new host.	11	19	30	36.6667				Mutations that change protein structure and/or regulation can impact anatomy and physiological function at all levels of organization,		The three dimensional structure of a molecule and its subcellular localization impact its function including the ability to catalyze reactions or interact with other molecules; Function can be regulated through reversible alterations of structure e.g. phosphorylation,	Individuals transmit genetic information to their offspring; some alleles confer higher fitness than others in a particular environment,		An individual's physiological traits affect its interactions with other organisms and with its physical environment,			Build and revise conceptual models to propose how a biological system or process works,		Describe examples of real-world problems that are too complex to be solved by applying biological approaches alone,		Identify and describe the broader societal impacts of biological research on different stakeholders,
ANIMALS	On a tree that shows the major lineages of animals, label where the following synapomorphies arose: bilateral symmetry, cephalization, multicellularity, movement via contractile proteins. Explain each synapomorphy's adaptive significance. Identify the two most species-rich lineages.	26	5	31	83.871	Using information that you gather or are provided, characterize the following in a particular major animal lineage: 1) body plan, 2) reproductive systems, 3) sensory organs, 4) feeding strategies, and 5) ecological role.	27	4	31	87.0968				All species alive today are derived from the same common ancestor New species arise when populations become genetically isolated and diverge due to mutation natural selection and genetic drift Phylogenetic trees depict relationships among ancestral and descendant species and are estimated based on data,		Natural selection has favored structures whose shape and composition contribute to their ecological function,						Use models and simulations to make predictions and refine hypotheses, note similarity to process of science statement in hypotheses and predictions	Summarize relationships and trends that can be inferred from a given model or simulation,
ANIMALS	On a tree showing the major lineages of chordates, label where the following synapomorphies arose: lungs, limbs, bone, notochord, muscular, post-anal tail, dorsal hollow nerve chord, fur, scales, cranium, and vertebrae. Explain each synapomorphy's adaptive significance.	21	10	31	67.7419	None (appropriate HOCS tasks [e.g. explaining trait loss or origin of key traits] are beyond the scope of intro bio)								All species alive today are derived from the same common ancestor New species arise when populations become genetically isolated and diverge due to mutation natural selection and genetic drift Phylogenetic trees depict relationships among ancestral and descendant species and are estimated based on data,		Natural selection has favored structures whose shape and composition contribute to their ecological function,						Summarize relationships and trends that can be inferred from a given model or simulation,
ANIMALS	Explain the benefits and challenges of aquatic versus terrestrial living in terms of gas exchange, movement, availability of food (for animals) or light (for plants), and keeping cells moist.	22	9	31	70.9677	Generate a hypothesis to explain why terrestrial living evolved many times in animals versus once in sessile (non-moving) photosynthetic organisms such as plants.	7	24	31	22.5806				Most organisms have anatomical and physiological traits that tend to increase their fitness for a particular environment,		Natural selection has favored structures whose shape and composition contribute to their ecological function,				Formulate testable hypotheses and state their predictions,				Build models or explanations of simple biological processes that include concepts from other STEM disciplines or multiple fields of biology,

## Sheet: Cells
	24 LOCS + 26 HOCS = 50 TOTAL LOs	CELLS										VISION & CHANGE CORE CONCEPTS					VISION & CHANGE CORE COMPETENCIES									BIOSKILLS								BIOCORE
TOPIC	LOCS	Essential	Nonessential	Total n	% Essential	HOCS	Essential	Nonessential	Total n	% Essential		EVOLUTION	STRUCTURE/FUNCTION	INFORMATION FLOW, EXCHANGE, AND STORAGE	PATHWAYS AND TRANSFORMATIONS OF ENERGY AND MATTER	SYSTEMS	PROCESS OF SCIENCE	QUANTITATIVE REASONING	MODELING & SIMULATION	MODELING & SIMULATION, 2	INTERDISCIPLINARY NATURE OF SCIENCE	COMMUNICATION & COLLABORATION	SCIENCE & SOCIETY			Process of Science	Quantitative Reasoning	Modeling	Interdisciplinary Nature of Science	Communication & Collaboration	Science & Society			Evolution	Structure Function	Information Flow	Transformation of Energy & Matter	Systems
CELL STRUCTURE & FUNCTION	Compare key elements of prokaryotic versus eukaryotic cell structure.	35	0	35	100	Propose hypotheses to explain 1) the adaptive significance of organelles (the advantages and disadvantages of having membrane-bound structures inside cells), and 2) why organelles are more common in eukaryotes than bacteria and archaea.	24	11	35	68.5714		Most organisms have anatomical and physiological traits that tend to increase their fitness for a particular environment,	The structure of a cell--its shape membrane organelles cytoskeleton and polarity--impacts its function,				Formulate testable hypotheses and state their predictions,									Analyze data summarize resulting patterns and draw appropriate conclusions,	Create and interpret informative graphs and other data visualizations,	Build and revise conceptual models to propose how a biological system or process works,	Build models or explanations of simple biological processes that include concepts from other STEM disciplines or multiple fields of biology,	Use a variety of modes to communicate science (e.g. oral written visual),	Identify and describe the broader societal impacts of biological research on different stakeholders,			Multiple molecular mechanisms including DNA damage and errors in replication lead to the generation of random mutations These mutations create new alleles that can be inherited via mitosis meiosis or cell division,	The structure of a cell--its shape membrane organelles cytoskeleton and polarity--impacts its function,	In most cases genetic information flows from DNA to mRNA to protein but there are important exceptions,	Energy captured by primary producers is stored as chemical energy. This stored energy can be converted through a series of biochemical reactions into ATP for immediate use in the cell,	Cells receive a complex array of chemical and physical signals that vary in time location and intensity over the lifespan of the organism; a cell's response depends on integration and coordination of these various signals,
CELL STRUCTURE & FUNCTION	Compare key elements of plant versus animal cell structure.	32	3	35	91.4286	Propose a hypothesis to explain the adaptive significance of major differences in the structure of plant and animal cells.	18	17	35	51.4286		Most organisms have anatomical and physiological traits that tend to increase their fitness for a particular environment,	The structure of a cell--its shape membrane organelles cytoskeleton and polarity--impacts its function,				Formulate testable hypotheses and state their predictions,									Design controlled experiments including plans for analyzing the data,	Interpret the biological meaning of quantitative results,	Identify important components of a system and describe how they influence each other (e.g. positively or negatively),	Describe examples of real-world problems that are too complex to be solved by applying biological approaches alone,		Apply evidence-based reasoning and biological knowledge in daily life (e.g., consuming popular media, deciding how to vote).			Mutations and epigenetic modifications can impact the regulation of gene expression and/or the structure and function of the gene product If mutations affect phenotype and lead to increased reproductive success the frequency of those alleles will tend to increase in the population,	The three dimensional structure of a molecule and its subcellular localization impact its function including the ability to catalyze reactions or interact with other molecules; Function can be regulated through reversible alterations of structure e.g. phosphorylation,	Gene expression and protein activity are regulated by intracellular and extracellular signaling molecules Signal transduction pathways are crucial in relaying these signals,	In cells the synthesis and breakdown of molecules is highly regulated. Biochemical pathways usually involve multiple reactions catalyzed by enzymes that lower activation energies. Energetically unfavorable reactions are driven by coupling to energetically favorable reactions such as ATP hydrolysis,	During development the signals a cell receives depend on its spatial orientation within the embryo and its intercellular interactions. As a consequence cells adopt different cell fates depending on their local environment and/or cell lineage,
CELL STRUCTURE & FUNCTION	None (appropriate LOCS tasks--recalling the structure and function of cell parts--are embedded in the HOCS LO)					Predict what would happen to a cell if a particular organelle or structure was altered in a specified manner.	27	8	35	77.1429			The structure of a cell--its shape membrane organelles cytoskeleton and polarity--impacts its function,													Formulate testable hypotheses and state their predictions,	Perform basic calculations (e.g. percentages frequencies rates means),	Summarize relationships and trends that can be inferred from a given model or simulation,						Mutations that change protein structure and/or regulation can impact anatomy and physiological function at all levels of organization,	The structure of molecules or organisms may be similar due to common ancestry or selection for similar function,	The signals that a cell receives depend on its location and may change through time As a result different types of cells express different genes even though they contain the same DNA,	Intracellular and intercellular movement of molecules occurs via 1) energy-demanding transport processes and 2) random motion. A molecule's movement is affected by its thermal energy size electrochemical gradient and biochemical properties,	Alteration of a single gene or molecule in a signaling network may have complex impacts at the cell tissue or whole-organism level,
CELL STRUCTURE & FUNCTION						Predict 1) the function of a cell, given a drawing, micrograph, or description of its structure and organelle content, and 2) the structure of a cell, given information on its function. In each case, explain your reasoning.	27	8	35	77.1429			The structure of a cell--its shape membrane organelles cytoskeleton and polarity--impacts its function,				Analyze data summarize resulting patterns and draw appropriate conclusions,										Select and apply appropriate equations (e.g. Hardy- Weinberg Nernst Gibbs free energy) to solve problems,	Use models and simulations to make predictions and refine hypotheses, note similarity to process of science statement in hypotheses and predictions						Most organisms have anatomical and physiological traits that tend to increase their fitness for a particular environment,	Physiological functions are often compartmentalized into different cells tissues organs and systems which have structures that support specialized activities,	Information stored in DNA is expressed as RNA and proteins These gene products impact anatomical structures and physiological function,	Energy captured by primary producers is stored as chemical energy. This stored energy can be converted into ATP which is required for energetically demanding activities necessary for life including synthesis transport and movement,	Organ systems are not isolated but interact with each other through chemical and physical signals at the level of cells tissues and organs,
CELL STRUCTURE & FUNCTION						Predict whether photosynthesis and/or cellular respiration will occur in a specific plant or animal cell, based on information about the cell's structure and function.	31	4	35	88.5714																	Use rough estimates informed by biological knowledge to check quantitative work,							Physiological systems are constrained by ancestral structures physical limits and the requirements of other physiological systems leading to trade-offs that affect fitness,	The size shape and physical properties of organs and organisms all affect function. The ratio of surface area to volume is particularly critical for structures that function in transport or exchange of materials and heat,	Organisms have sophisticated mechanisms for sensing changes in the internal or external environment They use chemical electrical or other forms of signaling to coordinate responses at the cellular tissue organ and/or system level,	Due to the inefficiency of biochemical reactions and other constraints physiological processes are never 100% efficient,	An individual's physiological traits affect its interactions with other organisms and with its physical environment,
CELL STRUCTURE & FUNCTION	Make a flow chart showing how proteins are processed and packaged or unpackaged as they move from ribosomes to the interior of the rough ER to Golgi to motor proteins to their destination.	27	8	35	77.1429	Predict what would happen to a particular protein or overall cell function if a specified element or process in the endomembrane system were altered.	22	13	35	62.8571			The structure of a cell--its shape membrane organelles cytoskeleton and polarity--impacts its function,						Build and revise conceptual models to propose how a biological system or process works,															The characteristics of populations change over time due to changes in allele frequencies Changes in allele frequencies are caused by random and nonrandom processes-- specifically mutation natural selection gene flow and genetic drift Not all of these changes are adaptive,	Structure constrains function in physiology; specialization for one function may limit a structure's ability to perform another function,	Individuals transmit genetic information to their offspring; some alleles confer higher fitness than others in a particular environment,	Organisms have limited energetic and material resources which must be distributed across competing functional demands. These include movement of material across gradients growth maintenance and reproduction inevitably leading to trade-offs,	In the face of environmental changes organisms may maintain homeostasis through control mechanisms that often use negative feedback; others have adaptations that allow them to acclimate to environmental variation,
CELL STRUCTURE & FUNCTION	Explain the relationship between molecular "zip code" signals and receptor molecules in ensuring that proteins are delivered to their correct destination in the cell.	13	22	35	37.1429	Analyze data or design an experiment on where a specific protein is synthesized, transported, and used in the cell, given a method for labeling that protein.	12	23	35	34.2857			The three dimensional structure of a molecule and its subcellular localization impact its function including the ability to catalyze reactions or interact with other molecules; Function can be regulated through reversible alterations of structure e.g. phosphorylation,	Gene expression and protein activity are regulated by intracellular and extracellular signaling molecules Signal transduction pathways are crucial in relaying these signals,			Design controlled experiments including plans for analyzing the data,																	All species alive today are derived from the same common ancestor New species arise when populations become genetically isolated and diverge due to mutation natural selection and genetic drift Phylogenetic trees depict relationships among ancestral and descendant species and are estimated based on data,	Natural selection has favored structures whose shape and composition contribute to their ecological function,	A genotype influences the range of possible phenotypes in an individual; the actual phenotype results from interactions between alleles and the environment,	Energy captured by primary producers is stored as chemical energy. At each trophic level most of this energy is used for maintenance with a relatively small fraction available for growth and reproduction. As a consequence each trophic level in an ecosystem has less energy available than the preceding level,	The size and structure of populations are dynamic. A species' abundance and distribution is limited by available resources and by interactions between biotic and abiotic factors,
CELL STRUCTURE & FUNCTION	Compare the structure and function of microtubules, actin filaments (microfilaments), and intermediate filaments.	29	6	35	82.8571	Create a hypothesis to explain why cytoskeletal elements are more common in eukaryotes than bacteria and archaea.	12	23	35	34.2857		Most organisms have anatomical and physiological traits that tend to increase their fitness for a particular environment,	The structure of a cell--its shape membrane organelles cytoskeleton and polarity--impacts its function,				Formulate testable hypotheses and state their predictions,																	Fitness is an individual's ability to survive and reproduce It is environment-specific and depends on both abiotic and biotic factors Evolution of optimal fitness is constrained by existing variation trade-offs and other factors,	Competition mutualism and other interactions are mediated by each species' morphological physiological and behavioral traits,		Chemical elements are transferred among the abiotic and biotic components of an ecosystem; changes in the amount and distribution of chemical elements can impact the ecosystem,	Ecosystems are not isolated and static--they respond to change both as a result of intrinsic changes to networks of species and as a result of extrinsic environmental drivers. Within an ecosystem interactions among individuals form networks; changes in one node of a network can cause changes in other nodes--directly or indirectly,
CELL STRUCTURE & FUNCTION	Make a labeled drawing illustrating how motor proteins use chemical energy to change shape and create movement in the cell.	10	25	35	28.5714	Describe one or more types of evidence you would need to see to be convinced that a newly discovered protein functions as a motor in the cell.	6	29	35	17.1429			The three dimensional structure of a molecule and its subcellular localization impact its function including the ability to catalyze reactions or interact with other molecules; Function can be regulated through reversible alterations of structure e.g. phosphorylation,				Make evidence-based arguments using your own and others’ findings,																					Biodiversity impacts many aspects of ecosystems,
CELL CYCLE_MITOSIS	None (appropriate LOCS tasks--defining terms--are embedded in the HOCS LO)					Given a micrograph or drawing of a cell you've never seen before, label the chromosomes, chromatids, sister chromatids, and homologous chromosomes, if present, and determine the haploid number and ploidy.	29	6	35	82.8571			The structure of a cell--its shape membrane organelles cytoskeleton and polarity--impacts its function,
CELL CYCLE_MITOSIS	Explain why chromosome replication has to occur before mitosis, in interphase.	34	1	35	97.1429	Given a micrograph or drawing of a cell you've never seen before that is undergoing mitosis, explain what is currently happening to the chromosomes.	32	3	35	91.4286			The structure of a cell--its shape membrane organelles cytoskeleton and polarity--impacts its function,
CELL CYCLE_MITOSIS	Given a labeled drawing showing the phases of mitosis, explain what is happening to the chromosomes and how it helps ensure that each daughter cell gets a complete and identical set.	33	2	35	94.2857	Analyze the causes of abnormal chromosome numbers in the daughter cells of mitosis.	18	17	35	51.4286			The structure of a cell--its shape membrane organelles cytoskeleton and polarity--impacts its function,
CELL CYCLE_MITOSIS	Diagram the sequence of stages in the eukaryotic cell cycle (M, G1, S, and G2) and label the major event or events that occur in each.	32	3	35	91.4286	Predict the consequences of altering a given stage (M, G1, S, and G2) in the cell cycle in terms of the cell's structure or fate.	20	15	35	57.1429			The structure of a cell--its shape membrane organelles cytoskeleton and polarity--impacts its function,						Identify important components of a system and describe how they influence each other (e.g. positively or negatively),
CELL CYCLE_MITOSIS	Describe the importance of cell cycle checkpoints in general terms, identify the distinctive roles of the G1/S, G2/M, and metaphase checkpoints, and explain the role of activating or deactivating regulatory molecules in triggering each phase.	23	12	35	65.7143	None (appropriate HOCS LOs require cell biology concepts beyond the scope of intro bio)							The structure of a cell--its shape membrane organelles cytoskeleton and polarity--impacts its function,						Build and revise conceptual models to propose how a biological system or process works,
RESPIRATION	Make a chart summarizing the inputs and outputs of glycolysis, pyruvate processing, the citric acid cycle, and oxidative phosphorylation, using NADH, FADH2, Glucose, Acetyl CoA, Pyruvate, O2, CO2, H+ gradients, and ATP. Using the chart, explain how energy is transferred or transformed in each stage.	31	3	34	91.1765	Predict the possible consequences if a step in the glucose oxidation (cellular respiration) pathway is altered.	22	12	34	64.7059					In cells the synthesis and breakdown of molecules is highly regulated. Biochemical pathways usually involve multiple reactions catalyzed by enzymes that lower activation energies. Energetically unfavorable reactions are driven by coupling to energetically favorable reactions such as ATP hydrolysis,				Use models and simulations to make predictions and refine hypotheses, not similarity to process of science statement n hypotheses and predictions
RESPIRATION	Given the overall formula for aerobic cellular respiration, label each of the following: 1) the atoms that lose electrons and the atoms that gain electrons, and 2) the molecules that are reduced and the molecules that are oxidized.	24	10	34	70.5882	None (appropriate HOCS LOs require biochemistry concepts [e.g. anaerobic respiration] beyond the scope of intro bio)									In cells the synthesis and breakdown of molecules is highly regulated. Biochemical pathways usually involve multiple reactions catalyzed by enzymes that lower activation energies. Energetically unfavorable reactions are driven by coupling to energetically favorable reactions such as ATP hydrolysis,
RESPIRATION	Consider the reactions that impact C-C, C-H, and C-O bonds during cellular respiration and explain 1) the changes in electron position that occur, and 2) the consequences in terms of gain or loss of potential energy.	9	24	33	27.2727	None (appropriate HOCS LOs require biochemistry concepts [e.g. respiration that is anaerobic or based on substrates other than glucose] that are beyond the scope of intro bio)									In cells the synthesis and breakdown of molecules is highly regulated. Biochemical pathways usually involve multiple reactions catalyzed by enzymes that lower activation energies. Energetically unfavorable reactions are driven by coupling to energetically favorable reactions such as ATP hydrolysis,
RESPIRATION	Explain how cells use fermentation pathways to obtain energy from glucose in the absence of oxygen.	33	1	34	97.0588	Analyze the costs and benefits of pushing yourself -- during exercise or competition--until oxygen is depleted in your muscles.	12	23	35	34.2857					Due to the inefficiency of biochemical reactions and other constraints physiological processes are never 100% efficient,								Identify and describe the broader societal impacts of biological research on different stakeholders,
RESPIRATION	Draw and label a "cartoon" model of electron donors, the electron transport chain, the final electron acceptor, and ATP synthase that shows the path of electrons, the direction of the electrochemical gradient established by the ETC, and the path of protons. Add notes indicating 1) the relative amount of potential energy in electrons held by NADH versus oxygen, and 2) where ADP is phosphorylated t…	24	10	34	70.5882	Predict the effects of altering specific parts of the electron transport chain or ATP synthase.	27	7	34	79.4118					In cells the synthesis and breakdown of molecules is highly regulated. Biochemical pathways usually involve multiple reactions catalyzed by enzymes that lower activation energies. Energetically unfavorable reactions are driven by coupling to energetically favorable reactions such as ATP hydrolysis,				Build and revise conceptual models to propose how a biological system or process works,
RESPIRATION	Draw a cartoon model of ATP synthase and explain how it functions as a "turbine that responds to a flow of protons."	22	12	34	64.7059	None (appropriate HOCS LOs require biochemistry concepts [e.g. experimental evidence] beyond the scope of intro bio.									In cells the synthesis and breakdown of molecules is highly regulated. Biochemical pathways usually involve multiple reactions catalyzed by enzymes that lower activation energies. Energetically unfavorable reactions are driven by coupling to energetically favorable reactions such as ATP hydrolysis,				Build and revise conceptual models to propose how a biological system or process works,
RESPIRATION	Make a diagram illustrating in general terms how feedback mechanisms control cellular respiration, providing an example of a step that is regulated. Explain how regulation of this step maximizes efficiency.	23	11	34	67.6471	Predict what might happen if a step in a feedback mechanism that controls cell respiration is disrupted.	22	12	34	64.7059			The three dimensional structure of a molecule and its subcellular localization impact its function including the ability to catalyze reactions or interact with other molecules; Function can be regulated through reversible alterations of structure e.g. phosphorylation,		In cells the synthesis and breakdown of molecules is highly regulated. Biochemical pathways usually involve multiple reactions catalyzed by enzymes that lower activation energies. Energetically unfavorable reactions are driven by coupling to energetically favorable reactions such as ATP hydrolysis,				Use models and simulations to make predictions and refine hypotheses, not similarity to process of science statement n hypotheses and predictions	Build and revise conceptual models to propose how a biological system or process works,
PHOTOSYNTHESIS	Given the overall formula for photosynthesis, label the atoms that lose electrons, the atoms that gain electrons, the molecules that are reduced, and the molecules that are oxidized. Explain the impacts of these changes on the energy available in each molecule.	28	6	34	82.3529	Explain to an 8-year-old how the CO2 in "weightless" air is the source of mass in a redwood tree.	25	9	34	73.5294					In cells the synthesis and breakdown of molecules is highly regulated. Biochemical pathways usually involve multiple reactions catalyzed by enzymes that lower activation energies. Energetically unfavorable reactions are driven by coupling to energetically favorable reactions such as ATP hydrolysis,							Use a variety of modes to communicate science (e.g. oral written visual),
PHOTOSYNTHESIS	Diagram the ultraviolet, visible, and infrared ranges of the electromagnetic spectrum, add an arrow showing the direction of increased energy, and put stars at the regions that are most active in driving photosynthesis.	20	14	34	58.8235	Given data on the wavelengths of light available in different habitats, explain how photosynthesizers could be adapted to use them.	15	19	34	44.1176					Energy captured by primary producers is stored as chemical energy. This stored energy can be converted through a series of biochemical reactions into ATP for immediate use in the cell,				Summarize relationships and trends that can be inferred from a given model or simulation,		Build models or explanations of simple biological processes that include concepts from other STEM disciplines or multiple fields of biology,
PHOTOSYNTHESIS	Make a chart summarizing the inputs and outputs of PSI, PSII, and the Calvin cycle using NADPH, Glucose, H2O, O2, CO2, H+ gradients, and ATP. Using this chart, explain the energy transformations that occur and the role of rubisco.	30	4	34	88.2353	Predict the possible consequences for the production of ATP and NADPH if a component or process in the photosynthesis pathway is altered.	23	11	34	67.6471					In cells the synthesis and breakdown of molecules is highly regulated. Biochemical pathways usually involve multiple reactions catalyzed by enzymes that lower activation energies. Energetically unfavorable reactions are driven by coupling to energetically favorable reactions such as ATP hydrolysis,				Use models and simulations to make predictions and refine hypotheses, not similarity to process of science statement n hypotheses and predictions	Build and revise conceptual models to propose how a biological system or process works,
ENZYMES_ENERGETICS	None (appropriate LOCS tasks [e.g. defining free energy, exergonic, endergonic] are embedded in the HOCS LO)					Given a graph showing how free energy changes over the course of a chemical reaction, 1) label the sections representing the reactants, activation energy, and products, 2) explain why energy peaks during the transition state, and 3) determine whether the reaction is exergonic or endergonic.	27	6	33	81.8182					In cells the synthesis and breakdown of molecules is highly regulated. Biochemical pathways usually involve multiple reactions catalyzed by enzymes that lower activation energies. Energetically unfavorable reactions are driven by coupling to energetically favorable reactions such as ATP hydrolysis,
ENZYMES_ENERGETICS	Explain 1) why "active site" is an appropriate term, 2) the mechanisms responsible for the observation that enzymes lower activation energies, 3) why most enzymes catalyze one specific reaction, and 4) why enzymes increase reaction rates but do not make endergonic reactions exergonic.	27	6	33	81.8182	Given a structural model that shows the R-groups in an active site and reaction substrates in a transition state, predict the consequences for enzyme function if one R-group is replaced with a different R-group.	11	22	33	33.3333					In cells the synthesis and breakdown of molecules is highly regulated. Biochemical pathways usually involve multiple reactions catalyzed by enzymes that lower activation energies. Energetically unfavorable reactions are driven by coupling to energetically favorable reactions such as ATP hydrolysis,				Use models and simulations to make predictions and refine hypotheses, not similarity to process of science statement n hypotheses and predictions
ENZYMES_ENERGETICS	Make labeled "cartoons" comparing the structure of an active site when 1) the enzyme is unregulated, 2) a competitive inhibitor is bound, and 3) an allosteric inhibitor is bound.	20	13	33	60.6061	Given structural models showing different regulatory molecules bound to the same site of an enzyme, predict 1) which will bind more or less tightly, and 2) the consequences of tighter or looser binding for enzyme function.	11	22	33	33.3333					In cells the synthesis and breakdown of molecules is highly regulated. Biochemical pathways usually involve multiple reactions catalyzed by enzymes that lower activation energies. Energetically unfavorable reactions are driven by coupling to energetically favorable reactions such as ATP hydrolysis,				Use models and simulations to make predictions and refine hypotheses, not similarity to process of science statement n hypotheses and predictions	Build and revise conceptual models to propose how a biological system or process works,
ENZYMES_ENERGETICS	None, (appropriate LOCS tasks are generalized graph-reading skills)					Interpret graphs of reaction rate versus pH, temperature, and degree of substrate saturation for a given enzyme. Based on your analysis, predict the nature of the cell's normal environment in nature.	27	6	33	81.8182					In cells the synthesis and breakdown of molecules is highly regulated. Biochemical pathways usually involve multiple reactions catalyzed by enzymes that lower activation energies. Energetically unfavorable reactions are driven by coupling to energetically favorable reactions such as ATP hydrolysis,			Create and interpret informative graphs and other data visualizations,
ENZYMES_ENERGETICS	Explain 1) the general role of ATP in the cell, 2) what it means to say that two chemical reactions are coupled, and 3) why a large change in free energy level occurs when an enzyme or substrate is phosphorylated. (Recall that phosphorylation adds 3 tightly packed negative charges.)	32	1	33	96.9697	Given graphs showing how free energy changes over the course of a chemical reaction, predict whether two specific reactions can be successfully coupled.	20	13	33	60.6061					In cells the synthesis and breakdown of molecules is highly regulated. Biochemical pathways usually involve multiple reactions catalyzed by enzymes that lower activation energies. Energetically unfavorable reactions are driven by coupling to energetically favorable reactions such as ATP hydrolysis,			Create and interpret informative graphs and other data visualizations,
OVERVIEW	Given the summary reactions for photosynthesis and respiration, compare 1) the reactants and products of each process, and 2) the energy transformations that occur.	35	1	36	97.2222	Predict how an array of events involving photosynthesis and cellular respiration impact atmospheric CO2 levels, such as extensive tree planting programs or oxidation of newly thawed carbohydrates by soil organisms in what used to be arctic permafrost.	16	19	35	45.7143					Energy captured by primary producers is stored as chemical energy. This stored energy can be converted through a series of biochemical reactions into ATP for immediate use in the cell,	Ecosystems are not isolated and static--they respond to change both as a result of intrinsic changes to networks of species and as a result of extrinsic environmental drivers. Within an ecosystem interactions among individuals form networks; changes in one node of a network can cause changes in other nodes--directly or indirectly,							Identify and describe the broader societal impacts of biological research on different stakeholders,
															Energy captured by primary producers is stored as chemical energy. This stored energy can be converted through a series of biochemical reactions into ATP for immediate use in the cell,	Ecosystems are not isolated and static--they respond to change both as a result of intrinsic changes to networks of species and as a result of extrinsic environmental drivers. Within an ecosystem interactions among individuals form networks; changes in one node of a network can cause changes in other nodes--directly or indirectly,							Identify and describe the broader societal impacts of biological research on different stakeholders,

## Sheet: Genetics
	39 LOCS + 31 HOCS = 70 LOs	GENETICS										VISION & CHANGE CORE CONCEPTS					VISION & CHANGE CORE COMPETENCIES										BIOSKILLS							BIOCORE
TOPIC	LOCS	Essential	Nonessential	Total n	% Essential	HOCS	Essential	Nonessential	Total n	% Essential		EVOLUTION	STRUCTURE/FUNCTION	INFORMATION FLOW, EXCHANGE, AND STORAGE	PATHWAYS AND TRANSFORMATIONS OF ENERGY AND MATTER	SYSTEMS	PROCESS OF SCIENCE	PROCESS OF SCIENCE, PART 2	QUANTITATIVE REASONING	MODELING & SIMULATION	MODELING, PART 2	INTERDISCIPLINARY NATURE OF SCIENCE	COMMUNICATION & COLLABORATION	SCIENCE & SOCIETY			Process of Science	Quantitative Reasoning	Modeling	Interdisciplinary Nature of Science	Communication & Collaboration	Science & Society		Evolution	Information Flow	Structure Function	Transformation of Energy & Matter	Systems
MEIOSIS	Explain the differences between somatic cells and germ cells. Describe the outcomes of cell division between these two categories of cells.	21	2	23	91.3043	None (appropriate HOCS tasks [e.g. analyzing relationships in plants and other groups] are beyond the scope of intro bio)							The structure of a cell--its shape membrane organelles cytoskeleton and polarity--impacts its function,	The signals that a cell receives depend on its location and may change through time As a result different types of cells express different genes even though they contain the same DNA,						Summarize relationships and trends that can be inferred from a given model or simulation,							Analyze data summarize resulting patterns and draw appropriate conclusions,	Create and interpret informative graphs and other data visualizations,	Build and revise conceptual models to propose how a biological system or process works,	Build models or explanations of simple biological processes that include concepts from other STEM disciplines or multiple fields of biology,	Use a variety of modes to communicate science (e.g. oral written visual),	Identify and describe the broader societal impacts of biological research on different stakeholders,		Multiple molecular mechanisms including DNA damage and errors in replication lead to the generation of random mutations These mutations create new alleles that can be inherited via mitosis meiosis or cell division,	In most cases genetic information flows from DNA to mRNA to protein but there are important exceptions,	The structure of a cell--its shape membrane organelles cytoskeleton and polarity--impacts its function,	Energy captured by primary producers is stored as chemical energy. This stored energy can be converted through a series of biochemical reactions into ATP for immediate use in the cell,	Cells receive a complex array of chemical and physical signals that vary in time location and intensity over the lifespan of the organism; a cell's response depends on integration and coordination of these various signals,
MEIOSIS	Differentiate between the genetic information held on two homologous chromosomes, two nonhomologous chromosomes, two sister chromatids, and two non-sister chromatids.	19	4	23	82.6087	Given a micrograph or drawing of a cell you've never seen before, label chromosomes, chromatids, sister chromatids, and homologous chromosomes, if present, and determine the haploid number and ploidy of the cell.	17	6	23	73.913			The three dimensional structure of a molecule and its subcellular localization impact its function including the ability to catalyze reactions or interact with other molecules; Function can be regulated through reversible alterations of structure e.g. phosphorylation,	Individuals transmit genetic information to their offspring; some alleles confer higher fitness than others in a particular environment,			Analyze data summarize resulting patterns and draw appropriate conclusions,			Build and revise conceptual models to propose how a biological system or process works,							Design controlled experiments including plans for analyzing the data,	Interpret the biological meaning of quantitative results,	Identify important components of a system and describe how they influence each other (e.g. positively or negatively),	Describe examples of real-world problems that are too complex to be solved by applying biological approaches alone,		Apply evidence-based reasoning and biological knowledge in daily life (e.g., consuming popular media, deciding how to vote).		Mutations and epigenetic modifications can impact the regulation of gene expression and/or the structure and function of the gene product. If mutations affect phenotype and lead to increased reproductive success the frequency of those alleles will tend to increase in the population.	Gene expression and protein activity are regulated by intracellular and extracellular signaling molecules Signal transduction pathways are crucial in relaying these signals,	The three dimensional structure of a molecule and its subcellular localization impact its function including the ability to catalyze reactions or interact with other molecules; Function can be regulated through reversible alterations of structure e.g. phosphorylation,	In cells the synthesis and breakdown of molecules is highly regulated. Biochemical pathways usually involve multiple reactions catalyzed by enzymes that lower activation energies. Energetically unfavorable reactions are driven by coupling to energetically favorable reactions such as ATP hydrolysis,	During development the signals a cell receives depend on its spatial orientation within the embryo and its intercellular interactions. As a consequence cells adopt different cell fates depending on their local environment and/or cell lineage,
MEIOSIS	Given labeled drawings showing the phases of meiosis I and II, add labels for the alleles AaBb and explain how the events of each phase affect the genotype of the daughter cells.	14	9	23	60.8696	Given a micrograph or drawing of a cell you've never seen before that is undergoing meiosis, explain what is currently happening to the chromosomes.	19	4	23	82.6087			The three dimensional structure of a molecule and its subcellular localization impact its function including the ability to catalyze reactions or interact with other molecules; Function can be regulated through reversible alterations of structure e.g. phosphorylation,	Individuals transmit genetic information to their offspring; some alleles confer higher fitness than others in a particular environment,						Build and revise conceptual models to propose how a biological system or process works,	Summarize relationships and trends that can be inferred from a given model or simulation,						Formulate testable hypotheses and state their predictions,	Perform basic calculations (e.g. percentages frequencies rates means),	Summarize relationships and trends that can be inferred from a given model or simulation,					Mutations that change protein structure and/or regulation can impact anatomy and physiological function at all levels of organization,	The signals that a cell receives depend on its location and may change through time As a result different types of cells express different genes even though they contain the same DNA,	The structure of molecules or organisms may be similar due to common ancestry or selection for similar function,	Intracellular and intercellular movement of molecules occurs via 1) energy-demanding transport processes and 2) random motion. A molecule's movement is affected by its thermal energy size electrochemical gradient and biochemical properties,	Alteration of a single gene or molecule in a signaling network may have complex impacts at the cell tissue or whole-organism level,
MEIOSIS	Explain why the segregation of homologous chromosomes in meiosis I leads to a reduction in ploidy.	21	2	23	91.3043	Given a specific error in meiosis, predict the haploid genotypes that result and discuss the consequences for offspring.	12	11	23	52.1739		Multiple molecular mechanisms including DNA damage and errors in replication lead to the generation of random mutations These mutations create new alleles that can be inherited via mitosis meiosis or cell division,	The three dimensional structure of a molecule and its subcellular localization impact its function including the ability to catalyze reactions or interact with other molecules; Function can be regulated through reversible alterations of structure e.g. phosphorylation,	Information stored in DNA is expressed as RNA and proteins These gene products impact anatomical structures and physiological function,					Interpret the biological meaning of quantitative results,	Use models and simulations to make predictions and refine hypotheses, note similarity to process of science statement in hypotheses and predictions	Build and revise conceptual models to propose how a biological system or process works,							Select and apply appropriate equations (e.g. Hardy- Weinberg Nernst Gibbs free energy) to solve problems,	Use models and simulations to make predictions and refine hypotheses, note similarity to process of science statement in hypotheses and predictions					Most organisms have anatomical and physiological traits that tend to increase their fitness for a particular environment,	Information stored in DNA is expressed as RNA and proteins These gene products impact anatomical structures and physiological function,	Physiological functions are often compartmentalized into different cells tissues organs and systems which have structures that support specialized activities,	Energy captured by primary producers is stored as chemical energy. This stored energy can be converted into ATP which is required for energetically demanding activities necessary for life including synthesis transport and movement,	Organ systems are not isolated but interact with each other through chemical and physical signals at the level of cells tissues and organs,
MEIOSIS	Draw a crossing-over event in a cell with n = 2 and the genotype AaBb. List the genotypes of the haploid cells that result with and without crossing over between genes A and B and explain why crossing over can contribute to offspring with new phenotypes.	13	10	23	56.5217	Given any pair of homologous chromosomes, predict the haploid genotypes and associated phenotypes that result from one or more crossing over events that occur at specified points.	11	12	23	47.8261				Individuals transmit genetic information to their offspring; some alleles confer higher fitness than others in a particular environment,						Build and revise conceptual models to propose how a biological system or process works,	Use models and simulations to make predictions and refine hypotheses, note similarity to process of science statement in hypotheses and predictions							Use rough estimates informed by biological knowledge to check quantitative work,						Physiological systems are constrained by ancestral structures physical limits and the requirements of other physiological systems leading to trade-offs that affect fitness,	Organisms have sophisticated mechanisms for sensing changes in the internal or external environment They use chemical electrical or other forms of signaling to coordinate responses at the cellular tissue organ and/or system level,	The size shape and physical properties of organs and organisms all affect function. The ratio of surface area to volume is particularly critical for structures that function in transport or exchange of materials and heat,	Due to the inefficiency of biochemical reactions and other constraints physiological processes are never 100% efficient,	An individual's physiological traits affect its interactions with other organisms and with its physical environment,
MEIOSIS	Explain why no two haploid cells that result from meiosis are alike in terms of genotype and why this is important in terms of offspring fitness.	22	1	23	95.6522	Analyze data or design an experiment on the hypothesis that sexual reproduction (meiosis) evolved as an adaptation against rapidly evolving viruses and disease-causing organisms.	5	18	23	21.7391		Most organisms have anatomical and physiological traits that tend to increase their fitness for a particular environment,		Individuals transmit genetic information to their offspring; some alleles confer higher fitness than others in a particular environment,			Design controlled experiments including plans for analyzing the data,			Build and revise conceptual models to propose how a biological system or process works,	Identify important components of a system and describe how they influence each other (e.g. positively or negatively),	Build models or explanations of simple biological processes that include concepts from other STEM disciplines or multiple fields of biology,												The characteristics of populations change over time due to changes in allele frequencies Changes in allele frequencies are caused by random and nonrandom processes-- specifically mutation natural selection gene flow and genetic drift Not all of these changes are adaptive,	Individuals transmit genetic information to their offspring; some alleles confer higher fitness than others in a particular environment,	Structure constrains function in physiology; specialization for one function may limit a structure's ability to perform another function,	Organisms have limited energetic and material resources which must be distributed across competing functional demands. These include movement of material across gradients growth maintenance and reproduction inevitably leading to trade-offs,	In the face of environmental changes organisms may maintain homeostasis through control mechanisms that often use negative feedback; others have adaptations that allow them to acclimate to environmental variation,
MEIOSIS	Compare sexual and asexual reproduction in terms of the mechanisms involved and fitness advantages and disadvantages.	16	7	23	69.5652	None (appropriate HOCS tasks [e.g. analyzing obligate asexual or self-fertilizing species] are beyond the scope of intro bio)																												All species alive today are derived from the same common ancestor New species arise when populations become genetically isolated and diverge due to mutation natural selection and genetic drift Phylogenetic trees depict relationships among ancestral and descendant species and are estimated based on data,	A genotype influences the range of possible phenotypes in an individual; the actual phenotype results from interactions between alleles and the environment,	Natural selection has favored structures whose shape and composition contribute to their ecological function,	Energy captured by primary producers is stored as chemical energy. At each trophic level most of this energy is used for maintenance with a relatively small fraction available for growth and reproduction. As a consequence each trophic level in an ecosystem has less energy available than the preceding level,	The size and structure of populations are dynamic. A species' abundance and distribution is limited by available resources and by interactions between biotic and abiotic factors,
MUTATIONS/CANCER	Rank the following mutations in terms of greatest to least impact on the structure and function of genes and gene products: missense (change amino acids), nonsense (change to "stop"), frameshift (change reading frame), and silent (no change in the product). Explain your reasoning.	20	3	23	86.9565	None (appropriate HOCS tasks [e.g. analyzing examples in real data] are beyond the scope of intro bio.						Mutations that change protein structure and/or regulation can impact anatomy and physiological function at all levels of organization,	The three dimensional structure of a molecule and its subcellular localization impact its function including the ability to catalyze reactions or interact with other molecules; Function can be regulated through reversible alterations of structure e.g. phosphorylation,	Information stored in DNA is expressed as RNA and proteins These gene products impact anatomical structures and physiological function,																				Fitness is an individual's ability to survive and reproduce It is environment-specific and depends on both abiotic and biotic factors Evolution of optimal fitness is constrained by existing variation trade-offs and other factors,		Competition mutualism and other interactions are mediated by each species' morphological physiological and behavioral traits,	Chemical elements are transferred among the abiotic and biotic components of an ecosystem; changes in the amount and distribution of chemical elements can impact the ecosystem,	Ecosystems are not isolated and static--they respond to change both as a result of intrinsic changes to networks of species and as a result of extrinsic environmental drivers. Within an ecosystem interactions among individuals form networks; changes in one node of a network can cause changes in other nodes--directly or indirectly,
MUTATIONS/CANCER	Rank aneuploidy, chromosome deletions, and chromosome translocations in terms of their impact on the structure and function of genes and gene products. Explain your reasoning.	9	14	23	39.1304	Analyze data or design an experiment to explain why chromosomes with deletions, translocations, or abnormal numbers are found in most cancerous cells.	5	18	23	21.7391		Multiple molecular mechanisms including DNA damage and errors in replication lead to the generation of random mutations These mutations create new alleles that can be inherited via mitosis meiosis or cell division,	The three dimensional structure of a molecule and its subcellular localization impact its function including the ability to catalyze reactions or interact with other molecules; Function can be regulated through reversible alterations of structure e.g. phosphorylation,	Individuals transmit genetic information to their offspring; some alleles confer higher fitness than others in a particular environment,			Design controlled experiments including plans for analyzing the data,	Formulate testable hypotheses and state their predictions,		Identify important components of a system and describe how they influence each other (e.g. positively or negatively),				Identify and describe the broader societal impacts of biological research on different stakeholders,														Biodiversity impacts many aspects of ecosystems,
MUTATIONS/CANCER	Defend the statement "mutation is the ultimate source of genetic variation," and explain why mutation is random with respect to its impact on an individual's fitness.	21	2	23	91.3043	None (appropriate HOCS tasks [e.g. analyzing variation in mutation rate among species, or codon bias] are beyond the scope of intro bio.						Multiple molecular mechanisms including DNA damage and errors in replication lead to the generation of random mutations These mutations create new alleles that can be inherited via mitosis meiosis or cell division,								Identify important components of a system and describe how they influence each other (e.g. positively or negatively),
MUTATIONS/CANCER	Explain why cancer is 1) associated with mutations that regulate the cell cycle, and 2) more common in older than younger people.	20	3	23	86.9565	None (appropriate HOCS tasks [e.g. analyzing mutations associated with a specific cancer] are beyond the scope of intro bio)						Mutations that change protein structure and/or regulation can impact anatomy and physiological function at all levels of organization,								Summarize relationships and trends that can be inferred from a given model or simulation,				Identify and describe the broader societal impacts of biological research on different stakeholders,
PATTERNS OF INHERITANCE	Label which elements in a Punnett square represent the genotypes of egg, sperm, and offspring. Explain how you can determine the frequency of each egg and sperm genotype and how you can use this information to calculate the frequencies of offspring genotypes and phenotypes.	22	1	23	95.6522	Given any pair parental genotypes and information on the alleles present, use a Punnett square to complete a genetic cross. Identify the genotypes and phenotypes of offspring and calculate their predicted frequencies. Note that the genes involved may be autosomal, X-linked, linked, or unlinked and that the alleles involved may be dominant, recessive, or co-dominant.	23	0	23	100				Individuals transmit genetic information to their offspring; some alleles confer higher fitness than others in a particular environment,			Analyze data summarize resulting patterns and draw appropriate conclusions,		Perform basic calculations (e.g. percentages frequencies rates means),	Use models and simulations to make predictions and refine hypotheses, note similarity to process of science statement in hypotheses and predictions		Build models or explanations of simple biological processes that include concepts from other STEM disciplines or multiple fields of biology,
PATTERNS OF INHERITANCE						Given information on parental and offspring phenotypes, determine whether the alleles involved are 1) dominant, recessive, or codominant, 2) autosomal or X-linked, and 3) linked or unlinked.	22	1	23	95.6522				Individuals transmit genetic information to their offspring; some alleles confer higher fitness than others in a particular environment,			Analyze data summarize resulting patterns and draw appropriate conclusions,		Interpret the biological meaning of quantitative results,	Use models and simulations to make predictions and refine hypotheses, note similarity to process of science statement in hypotheses and predictions	Summarize relationships and trends that can be inferred from a given model or simulation,
PATTERNS OF INHERITANCE	None (appropriate LOCS tasks [e.g. defining and comparing gene-by-gene and gene-by-environment interactions] are embedded in the HOCS LO)					Analyze data or design an experiment to test the hypothesis that a trait in a model organism, such as fur or flower color, is influenced by 1) gene-by-gene interactions or 2) gene-by-environment interactions.	6	17	23	26.087				A genotype influences the range of possible phenotypes in an individual; the actual phenotype results from interactions between alleles and the environment,			Design controlled experiments including plans for analyzing the data,
PATTERNS OF INHERITANCE	Define polygenic inheritance and explain why it produces traits with a continuous variation.	19	4	23	82.6087	Analyze data or design an experiment on trait variation to determine if a polygenic inheritance is occurring.	5	18	23	21.7391		The characteristics of populations change over time due to changes in allele frequencies Changes in allele frequencies are caused by random and nonrandom processes-- specifically mutation natural selection gene flow and genetic drift Not all of these changes are adaptive,		Information stored in DNA is expressed as RNA and proteins These gene products impact anatomical structures and physiological function,			Design controlled experiments including plans for analyzing the data,							Identify and describe the broader societal impacts of biological research on different stakeholders,
PATTERNS OF INHERITANCE	Using a drawing that shows the phases of meiosis, label the events that explain Mendel's principles of segregation and independent assortment. Add drawings to show how independent assortment can generate genetic variation in offspring. In each case, explain your reasoning.	18	5	23	78.2609	None (appropriate HOCS tasks [e.g. relating linkage and recombination as exceptions] are beyond the scope of intro bio)								Individuals transmit genetic information to their offspring; some alleles confer higher fitness than others in a particular environment,						Build and revise conceptual models to propose how a biological system or process works,	Summarize relationships and trends that can be inferred from a given model or simulation,
PATTERNS OF INHERITANCE	On a pedigree, label 1) males and females, 2) affected and unaffected individuals, and 3) generations.	20	3	23	86.9565	Based on the data in a pedigree, predict 1) whether the trait in question is autosomal or sex-linked and 2) which alleles are dominant and recessive.	21	2	23	91.3043				Individuals transmit genetic information to their offspring; some alleles confer higher fitness than others in a particular environment,			Analyze data summarize resulting patterns and draw appropriate conclusions,			Use models and simulations to make predictions and refine hypotheses, note similarity to process of science statement in hypotheses and predictions				Identify and describe the broader societal impacts of biological research on different stakeholders,
DNA REPLICATION	Describe the function of major components of the replisome: helicase, topoisomerase, DNA polymerase, DNA ligase, and primase.	23	1	24	95.8333	None (appropriate HOCS tasks [e.g. analyzing the structure of each component or molecular mechanisms involved] are beyond the scope of intro bio)							The three dimensional structure of a molecule and its subcellular localization impact its function including the ability to catalyze reactions or interact with other molecules; Function can be regulated through reversible alterations of structure e.g. phosphorylation,	In most cases genetic information flows from DNA to mRNA to protein but there are important exceptions,	In cells the synthesis and breakdown of molecules is highly regulated. Biochemical pathways usually involve multiple reactions catalyzed by enzymes that lower activation energies. Energetically unfavorable reactions are driven by coupling to energetically favorable reactions such as ATP hydrolysis,					Identify important components of a system and describe how they influence each other (e.g. positively or negatively),
DNA REPLICATION	Use a drawing that you create to explain the statement: "A newly synthesized DNA strand is half old and half new."	22	2	24	91.6667	None (appropriate HOCS tasks are of historical interest only [e.g. Meselson-Stahl experiment] or beyond the scope of intro bio [e.g. self-replicating RNAs])								In most cases genetic information flows from DNA to mRNA to protein but there are important exceptions,	In cells the synthesis and breakdown of molecules is highly regulated. Biochemical pathways usually involve multiple reactions catalyzed by enzymes that lower activation energies. Energetically unfavorable reactions are driven by coupling to energetically favorable reactions such as ATP hydrolysis,					Build and revise conceptual models to propose how a biological system or process works,
DNA REPLICATION	Given a diagram of a DNA molecule during replication, label the following: the origin of replication, directions of replication, replication fork, the leading strand, and lagging strands and their polarities, and the replisome.	22	2	24	91.6667	Using everyday objects like twine or fabric strips, create a model of DNA replication and use it to explain 1) why lagging strand synthesis is an appropriate name, and 2) why Okazaki fragments occur.	14	10	24	58.3333				In most cases genetic information flows from DNA to mRNA to protein but there are important exceptions,	In cells the synthesis and breakdown of molecules is highly regulated. Biochemical pathways usually involve multiple reactions catalyzed by enzymes that lower activation energies. Energetically unfavorable reactions are driven by coupling to energetically favorable reactions such as ATP hydrolysis,					Identify important components of a system and describe how they influence each other (e.g. positively or negatively),	Build and revise conceptual models to propose how a biological system or process works,
DNA REPLICATION	Using a drawing, explain 1) the problem that arises during lagging strand synthesis at the end of a chromosome, and 2) the role of telomerase in solving the problem.	18	6	24	75	None (appropriate HOCS tasks [e.g. analyzing the molecular mechanisms involved or role in cancer] are beyond the scope of intro bio)								In most cases genetic information flows from DNA to mRNA to protein but there are important exceptions,	In cells the synthesis and breakdown of molecules is highly regulated. Biochemical pathways usually involve multiple reactions catalyzed by enzymes that lower activation energies. Energetically unfavorable reactions are driven by coupling to energetically favorable reactions such as ATP hydrolysis,					Identify important components of a system and describe how they influence each other (e.g. positively or negatively),	Use models and simulations to make predictions and refine hypotheses, note similarity to process of science statement in hypotheses and predictions
DNA REPLICATION	Explain how DNA damage and/or mismatches are detected and repaired.	19	5	24	79.1667	Given a specific type of DNA mutation or damage, predict which DNA repair pathway would respond, then predict the consequences of successful and unsuccessful repair.	10	14	24	41.6667			The three dimensional structure of a molecule and its subcellular localization impact its function including the ability to catalyze reactions or interact with other molecules; Function can be regulated through reversible alterations of structure e.g. phosphorylation,		In cells the synthesis and breakdown of molecules is highly regulated. Biochemical pathways usually involve multiple reactions catalyzed by enzymes that lower activation energies. Energetically unfavorable reactions are driven by coupling to energetically favorable reactions such as ATP hydrolysis,		Analyze data summarize resulting patterns and draw appropriate conclusions,			Build and revise conceptual models to propose how a biological system or process works,
INFORMATION PROCESSING	Make a flow chart summarizing the flow of information in cells from gene to protein. Label arrows connecting mRNA, DNA, and proteins, and explain what each arrow represents.	24	0	24	100	Add elements to your central dogma model that represent "exceptions" such as 1) production of rRNA, tRNA, and "other RNAs", 2) DNA replication, and 3) the action of an enzyme called reverse transcriptase, which catalyzes the synthesis of DNA from an RNA template.	18	6	24	75				In most cases genetic information flows from DNA to mRNA to protein but there are important exceptions,						Build and revise conceptual models to propose how a biological system or process works,
INFORMATION PROCESSING	Explain how the genetic code relates transcription to translation and why it is considered redundant.	22	1	23	95.6522	None (appropriate HOCS tasks [e.g. analyzing exceptions to the canonical genetic code] are beyond the scope of intro bio)								Information stored in DNA is expressed as RNA and proteins These gene products impact anatomical structures and physiological function,						Identify important components of a system and describe how they influence each other (e.g. positively or negatively),
INFORMATION PROCESSING	Make a chart that compares the structure and function of the RNAs involved in information processing in cells: tRNA, rRNA, mRNA, siRNA/miRNA, and snRNPs.	13	11	24	54.1667	Evaluate the claim that the information in this chart supports the hypothesis that in the earliest forms of life, genes and most key cellular "machines" consisted of RNA, and that DNA evolved later.	8	16	24	33.3333		All species alive today are derived from the same common ancestor New species arise when populations become genetically isolated and diverge due to mutation natural selection and genetic drift Phylogenetic trees depict relationships among ancestral and descendant species and are estimated based on data,	The three dimensional structure of a molecule and its subcellular localization impact its function including the ability to catalyze reactions or interact with other molecules; Function can be regulated through reversible alterations of structure e.g. phosphorylation,	In most cases genetic information flows from DNA to mRNA to protein but there are important exceptions,			Formulate testable hypotheses and state their predictions,			Summarize relationships and trends that can be inferred from a given model or simulation,	Identify important components of a system and describe how they influence each other (e.g. positively or negatively),
INFORMATION PROCESSING	On diagrams of transcription initiation and transcription elongation, label the template and coding strands, initiation complex, promoter site, RNA polymerase, ribonucleotides, the direction of RNA polymerase movement, and direction of RNA synthesis.	20	4	24	83.3333	Given a specific change in a DNA coding strand or a specific error in transcription or translation, predict the consequences for the gene product.	23	1	24	95.8333			The three dimensional structure of a molecule and its subcellular localization impact its function including the ability to catalyze reactions or interact with other molecules; Function can be regulated through reversible alterations of structure e.g. phosphorylation,	In most cases genetic information flows from DNA to mRNA to protein but there are important exceptions,						Summarize relationships and trends that can be inferred from a given model or simulation,	Identify important components of a system and describe how they influence each other (e.g. positively or negatively),
INFORMATION PROCESSING	On diagrams of translation initiation, translation elongation, and translation termination, label the small and large ribosomal subunits, mRNA, tRNA, rRNA, reading frame, start codon, stop codon, release factor, and tRNA binding sites (E, A, and P). Circle and label the locations where codon- anticodon recognition and peptide bond formation occur.	21	3	24	87.5	Use a copy of the genetic code to predict the sequence of the amino acids produced from a given mRNA or double-stranded DNA fragment. Identify the start and stop codon.	24	0	24	100			The three dimensional structure of a molecule and its subcellular localization impact its function including the ability to catalyze reactions or interact with other molecules; Function can be regulated through reversible alterations of structure e.g. phosphorylation,	In most cases genetic information flows from DNA to mRNA to protein but there are important exceptions,						Summarize relationships and trends that can be inferred from a given model or simulation,	Identify important components of a system and describe how they influence each other (e.g. positively or negatively),
INFORMATION PROCESSING	Consider DNA replication, transcription, and translation, and for each process explain at least one key difference in how they occur in bacterial versus eukaryotic cells.	16	8	24	66.6667	Given information on where a given antibiotic binds to molecules essential for transcription or translation, explain 1) why the antibiotic disrupts the process, and 2) why the disruption affects only bacterial cells--not eukaryotic cells.	10	14	24	41.6667		Most organisms have anatomical and physiological traits that tend to increase their fitness for a particular environment,	The structure of a cell--its shape membrane organelles cytoskeleton and polarity--impacts its function,	In most cases genetic information flows from DNA to mRNA to protein but there are important exceptions,			Analyze data summarize resulting patterns and draw appropriate conclusions,			Summarize relationships and trends that can be inferred from a given model or simulation,	Identify important components of a system and describe how they influence each other (e.g. positively or negatively),			Identify and describe the broader societal impacts of biological research on different stakeholders,
INFORMATION PROCESSING	Compare the structure, chemical composition, location, and function of DNA with RNA.	24	0	24	100	None (appropriate HOCS tasks [e.g. analyzing the RNA world hypothesis for origin of life] are beyond the scope of intro bio)							The three dimensional structure of a molecule and its subcellular localization impact its function including the ability to catalyze reactions or interact with other molecules; Function can be regulated through reversible alterations of structure e.g. phosphorylation,							Identify important components of a system and describe how they influence each other (e.g. positively or negatively),	Summarize relationships and trends that can be inferred from a given model or simulation,	Build models or explanations of simple biological processes that include concepts from other STEM disciplines or multiple fields of biology,
CONTROL OF GENE EXPRESSION	Explain how negative and positive control over transcription regulates the activity of a given gene or operon.	20	4	24	83.3333	Create a model of an operon that includes three genes. Label the genes, promotor, repressor binding site, and activator binding site. Add sigma, RNA polymerase, and an activator and/or a repressor to show the operon during activation or repression.	10	14	24	41.6667			The three dimensional structure of a molecule and its subcellular localization impact its function including the ability to catalyze reactions or interact with other molecules; Function can be regulated through reversible alterations of structure e.g. phosphorylation,		In cells the synthesis and breakdown of molecules is highly regulated. Biochemical pathways usually involve multiple reactions catalyzed by enzymes that lower activation energies. Energetically unfavorable reactions are driven by coupling to energetically favorable reactions such as ATP hydrolysis,	Cells receive a complex array of chemical and physical signals that vary in time location and intensity over the lifespan of the organism; a cell's response depends on integration and coordination of these various signals,				Build and revise conceptual models to propose how a biological system or process works,	Summarize relationships and trends that can be inferred from a given model or simulation,
CONTROL OF GENE EXPRESSION	Make a diagram showing the condensed and decondensed states of chromatin, with labels indicating histones and nucleosomes. Using your model, explain the role of DNA methylation and histone modification in changing the state of chromatin.	12	12	24	50	Analyze data or design an experiment to test the hypothesis that a specific combination of histone modifications is required to keep a particular stretch of chromatin in an uncondensed state.	6	18	24	25		Mutations and epigenetic modifications can impact the regulation of gene expression and/or the structure and function of the gene product If mutations affect phenotype and lead to increased reproductive success the frequency of those alleles will tend to increase in the population,	The three dimensional structure of a molecule and its subcellular localization impact its function including the ability to catalyze reactions or interact with other molecules; Function can be regulated through reversible alterations of structure e.g. phosphorylation,			Cells receive a complex array of chemical and physical signals that vary in time location and intensity over the lifespan of the organism; a cell's response depends on integration and coordination of these various signals,	Design controlled experiments including plans for analyzing the data,			Build and revise conceptual models to propose how a biological system or process works,	Summarize relationships and trends that can be inferred from a given model or simulation,
CONTROL OF GENE EXPRESSION	None (appropriate LOCS tasks are embedded in the HOCS LO)					Analyze data or design an experiment on the hypothesis that changes in chromatin state can be passed on to offspring.	10	14	24	41.6667		Mutations and epigenetic modifications can impact the regulation of gene expression and/or the structure and function of the gene product If mutations affect phenotype and lead to increased reproductive success the frequency of those alleles will tend to increase in the population,		Individuals transmit genetic information to their offspring; some alleles confer higher fitness than others in a particular environment,
CONTROL OF GENE EXPRESSION	Given a model of a eukaryotic gene, label the promoter, transcription start site, start codon, stop codon, exons, introns, poly-A signal sequence, silencers, and enhancers. Explain the role of each in initiating or inhibiting transcription.	17	7	24	70.8333	Given information on mutations that affect the promoter, splice sites in introns, silencers, and/or enhancers, predict their impact on the level or nature of gene expression.	15	9	24	62.5		Mutations and epigenetic modifications can impact the regulation of gene expression and/or the structure and function of the gene product If mutations affect phenotype and lead to increased reproductive success the frequency of those alleles will tend to increase in the population,	The three dimensional structure of a molecule and its subcellular localization impact its function including the ability to catalyze reactions or interact with other molecules; Function can be regulated through reversible alterations of structure e.g. phosphorylation,	Gene expression and protein activity are regulated by intracellular and extracellular signaling molecules Signal transduction pathways are crucial in relaying these signals,			Analyze data summarize resulting patterns and draw appropriate conclusions,			Identify important components of a system and describe how they influence each other (e.g. positively or negatively),	Use models and simulations to make predictions and refine hypotheses, note similarity to process of science statement in hypotheses and predictions
CONTROL OF GENE EXPRESSION	Given a diagram of a pre-mRNA as it is being processed, label exons, introns, the 5' cap, and poly(A) tail, and snRNPs or the spliceosome, and explain the role of each.	15	9	24	62.5	Given information on a mutation that affects a splice site in introns, the placement or composition of the 5' cap, or the length of a poly(a) tail, predict its impact on the structure or amount of protein product.	8	16	24	33.3333		Mutations that change protein structure and/or regulation can impact anatomy and physiological function at all levels of organization,	The three dimensional structure of a molecule and its subcellular localization impact its function including the ability to catalyze reactions or interact with other molecules; Function can be regulated through reversible alterations of structure e.g. phosphorylation,	In most cases genetic information flows from DNA to mRNA to protein but there are important exceptions,			Analyze data summarize resulting patterns and draw appropriate conclusions,			Use models and simulations to make predictions and refine hypotheses, note similarity to process of science statement in hypotheses and predictions	Summarize relationships and trends that can be inferred from a given model or simulation,
CONTROL OF GENE EXPRESSION	Explain how alternative splicing yields more than one kind of mature, processed RNA--and thus more than one protein product--from a single gene.	17	7	24	70.8333	Given a primary transcript that contains introns and exons, predict the mRNAs that could result from alternative splicing, and the consequences for the resulting gene products.	10	14	24	41.6667			The three dimensional structure of a molecule and its subcellular localization impact its function including the ability to catalyze reactions or interact with other molecules; Function can be regulated through reversible alterations of structure e.g. phosphorylation,	In most cases genetic information flows from DNA to mRNA to protein but there are important exceptions,			Formulate testable hypotheses and state their predictions,			Identify important components of a system and describe how they influence each other (e.g. positively or negatively),	Use models and simulations to make predictions and refine hypotheses, note similarity to process of science statement in hypotheses and predictions
CONTROL OF GENE EXPRESSION	Explain the role of phosphorylation, dephosphorylation, and ubiquitination in regulating the activity and lifespan of proteins.	7	16	23	30.4348	None (appropriate HOCS tasks [e.g. analyzing data on protein regulation or analyzing interactions among regulatory mechanisms] are beyond the scope of intro bio)							The three dimensional structure of a molecule and its subcellular localization impact its function including the ability to catalyze reactions or interact with other molecules; Function can be regulated through reversible alterations of structure e.g. phosphorylation,	Gene expression and protein activity are regulated by intracellular and extracellular signaling molecules Signal transduction pathways are crucial in relaying these signals,							Identify important components of a system and describe how they influence each other (e.g. positively or negatively),
CONTROL OF GENE EXPRESSION	Using what you have learned about control of gene expression, explain 1) how bacterial cells are able to change the gene products they produce in response to changes in environmental conditions, and 2) why different cell types in the same plant or animal produce different gene products.	17	7	24	70.8333	Analyze data or information in a case study to determine if negative or positive control of transcription is occurring.	13	11	24	54.1667		Mutations and epigenetic modifications can impact the regulation of gene expression and/or the structure and function of the gene product If mutations affect phenotype and lead to increased reproductive success the frequency of those alleles will tend to increase in the population,	The three dimensional structure of a molecule and its subcellular localization impact its function including the ability to catalyze reactions or interact with other molecules; Function can be regulated through reversible alterations of structure e.g. phosphorylation,	The signals that a cell receives depend on its location and may change through time As a result different types of cells express different genes even though they contain the same DNA,		Cells receive a complex array of chemical and physical signals that vary in time location and intensity over the lifespan of the organism; a cell's response depends on integration and coordination of these various signals,	Analyze data summarize resulting patterns and draw appropriate conclusions,			Identify important components of a system and describe how they influence each other (e.g. positively or negatively),
BIOTECHNOLOGY	Given a list of components required for a PCR, explain the function of each and its connection to the components required for DNA replication in the cell.	18	6	24	75	Design an appropriate PCR primer pair to amplify a given region of DNA.	4	20	24	16.6667			The structure of molecules or organisms may be similar due to common ancestry or selection for similar function,							Identify important components of a system and describe how they influence each other (e.g. positively or negatively),	Build and revise conceptual models to propose how a biological system or process works,
BIOTECHNOLOGY	Make a flow chart showing the steps needed to complete two cycles in a PCR experiment. Use your model to explain how many additional copies of the target sequence would be amplified in future cycles.	15	9	24	62.5	None (appropriate HOCS tasks [e.g. troubleshooting problems with a PCR experiment, given data] are beyond the scope of intro bio.							The structure of molecules or organisms may be similar due to common ancestry or selection for similar function,							Identify important components of a system and describe how they influence each other (e.g. positively or negatively),	Build and revise conceptual models to propose how a biological system or process works,
BIOTECHNOLOGY	Explain how voltage (a separation of charge) is used to separate different sizes of DNA or protein molecules in gel electrophoresis.	18	6	24	75	Given an image of a gel, predict the relative size of protein or DNA samples and interpret the presence or absence of a known protein or region of DNA (such as a PCR product).	21	3	24	87.5							Analyze data summarize resulting patterns and draw appropriate conclusions,		Interpret the biological meaning of quantitative results,	Identify important components of a system and describe how they influence each other (e.g. positively or negatively),	Build and revise conceptual models to propose how a biological system or process works,
BIOTECHNOLOGY	Using a drawing, explain how traditional Sanger sequencing works. Explain the similarities and differences of this approach to one or more methods currently being used to sequence entire genomes.	1	23	24	4.16667	Analyze bioinformatics data or design a bioinformatics study on an array of topics, such as 1) creating a hypothesis for the function of a newly discovered gene, 2) understanding the gene content and evolutionary history of a newly discovered virus, or 3) identifying the organisms present in environments such as contaminated soils or the human gut.	8	15	23	34.7826		All species alive today are derived from the same common ancestor New species arise when populations become genetically isolated and diverge due to mutation natural selection and genetic drift Phylogenetic trees depict relationships among ancestral and descendant species and are estimated based on data,	The structure of molecules or organisms may be similar due to common ancestry or selection for similar function,				Design controlled experiments including plans for analyzing the data,			Identify important components of a system and describe how they influence each other (e.g. positively or negatively),	Use models and simulations to make predictions and refine hypotheses, note similarity to process of science statement in hypotheses and predictions
BIOTECHNOLOGY	Using a drawing, explain the structure and function of the CRISPR/Cas9 system and its application to human gene editing.	9	15	24	37.5	Given a gene sequence, design a CRISPR/Cas9 system that could be used to disable the gene.	4	20	24	16.6667		Mutations that change protein structure and/or regulation can impact anatomy and physiological function at all levels of organization,	The three dimensional structure of a molecule and its subcellular localization impact its function including the ability to catalyze reactions or interact with other molecules; Function can be regulated through reversible alterations of structure e.g. phosphorylation,				Design controlled experiments including plans for analyzing the data,			Build and revise conceptual models to propose how a biological system or process works,	Identify important components of a system and describe how they influence each other (e.g. positively or negatively),			Identify and describe the broader societal impacts of biological research on different stakeholders,
BIOTECHNOLOGY	None (appropriate LOCS tasks [e.g. explaining the steps used to introduce or edit genes in various taxa] are beyond the scope of intro bio)					Evaluate ethical and safety concerns associated with genetically modified organisms, including human gene therapy.	16	8	24	66.6667				Information stored in DNA is expressed as RNA and proteins These gene products impact anatomical structures and physiological function,		Alteration of a single gene or molecule in a signaling network may have complex impacts at the cell tissue or whole-organism level,				Identify important components of a system and describe how they influence each other (e.g. positively or negatively),	Summarize relationships and trends that can be inferred from a given model or simulation,	Describe examples of real-world problems that are too complex to be solved by applying biological approaches alone,		Identify and describe the broader societal impacts of biological research on different stakeholders,
BIOTECHNOLOGY	None (appropriate LOCS tasks [e.g. listing the issues involved] are embedded in the HOCS LO)					Evaluate the ethical issues involved in obtaining and using data on DNA sequences and chromosome structure in human parents and fetuses.	13	11	24	54.1667				Information stored in DNA is expressed as RNA and proteins These gene products impact anatomical structures and physiological function,					Interpret the biological meaning of quantitative results,			Describe examples of real-world problems that are too complex to be solved by applying biological approaches alone,		Identify and describe the broader societal impacts of biological research on different stakeholders,

## Sheet: Evolution
	20 LOCS + 20 HOCS = 40 TOTAL LOs	EVOLUTION										VISION & CHANGE CORE CONCEPTS					VISION & CHANGE CORE COMPETENCIES										BIOSKILLS							BIOCORE
TOPIC	LOCS	Essential	Nonessential	Total n	% Essential	HOCS	Essential	Nonessential	Total n	% Essential		EVOLUTION	STRUCTURE/FUNCTION	INFORMATION FLOW, EXCHANGE, AND STORAGE	PATHWAYS AND TRANSFORMATIONS OF ENERGY AND MATTER	SYSTEMS	PROCESS OF SCIENCE	QUANTITATIVE REASONING	QUANTITATIVE REASONING	MODELING & SIMULATION	MODELING & SIMULATION, 2	INTERDISCIPLINARY NATURE OF SCIENCE	COMMUNICATION & COLLABORATION	SCIENCE & SOCIETY			Process of Science	Quantitative Reasoning	Modeling	Interdisciplinary Nature of Science	Communication & Collaboration	Science & Society		Evolution	Information Flow	Structure Function	Transformation of Energy & Matter	Systems
NATURAL SELECTION	Define adaptation, fitness, evolution, and theory. For each term, explain how its use in science differs from its use in everyday English.	35	1	36	97.2222	None (appropriate HOCS tasks [e.g. analyzing controversies over teaching evolution or evaluating alternative theories for the origin of species] are beyond the scope of intro bio)						Fitness is an individual's ability to survive and reproduce It is environment-specific and depends on both abiotic and biotic factors Evolution of optimal fitness is constrained by existing variation trade-offs and other factors,										Build models or explanations of simple biological processes that include concepts from other STEM disciplines or multiple fields of biology,	Use a variety of modes to communicate science (e.g. oral written visual),				Analyze data summarize resulting patterns and draw appropriate conclusions,	Create and interpret informative graphs and other data visualizations,	Build and revise conceptual models to propose how a biological system or process works,	Build models or explanations of simple biological processes that include concepts from other STEM disciplines or multiple fields of biology,	Use a variety of modes to communicate science (e.g. oral written visual),	Identify and describe the broader societal impacts of biological research on different stakeholders,		Multiple molecular mechanisms including DNA damage and errors in replication lead to the generation of random mutations These mutations create new alleles that can be inherited via mitosis meiosis or cell division,	In most cases genetic information flows from DNA to mRNA to protein but there are important exceptions,	The structure of a cell--its shape membrane organelles cytoskeleton and polarity--impacts its function,	Energy captured by primary producers is stored as chemical energy. This stored energy can be converted through a series of biochemical reactions into ATP for immediate use in the cell,	Cells receive a complex array of chemical and physical signals that vary in time location and intensity over the lifespan of the organism; a cell's response depends on integration and coordination of these various signals,
NATURAL SELECTION	Explain why the fossil record and genetic and structural homologies provide evidence for evolution.	32	4	36	88.8889	None (appropriate HOCS tasks [e.g. relating genetic to structural homologies] are beyond the scope of intro bio)						All species alive today are derived from the same common ancestor New species arise when populations become genetically isolated and diverge due to mutation natural selection and genetic drift Phylogenetic trees depict relationships among ancestral and descendant species and are estimated based on data,								Summarize relationships and trends that can be inferred from a given model or simulation,							Design controlled experiments including plans for analyzing the data,	Interpret the biological meaning of quantitative results,	Identify important components of a system and describe how they influence each other (e.g. positively or negatively),	Describe examples of real-world problems that are too complex to be solved by applying biological approaches alone,		Apply evidence-based reasoning and biological knowledge in daily life (e.g., consuming popular media, deciding how to vote).		Mutations and epigenetic modifications can impact the regulation of gene expression and/or the structure and function of the gene product If mutations affect phenotype and lead to increased reproductive success the frequency of those alleles will tend to increase in the population,	Gene expression and protein activity are regulated by intracellular and extracellular signaling molecules Signal transduction pathways are crucial in relaying these signals,	The three dimensional structure of a molecule and its subcellular localization impact its function including the ability to catalyze reactions or interact with other molecules; Function can be regulated through reversible alterations of structure e.g. phosphorylation,	In cells the synthesis and breakdown of molecules is highly regulated. Biochemical pathways usually involve multiple reactions catalyzed by enzymes that lower activation energies. Energetically unfavorable reactions are driven by coupling to energetically favorable reactions such as ATP hydrolysis,	During development the signals a cell receives depend on its spatial orientation within the embryo and its intercellular interactions. As a consequence cells adopt different cell fates depending on their local environment and/or cell lineage,
NATURAL SELECTION	Explain the connection between mutation and heritable variation in traits, and how selection on this variation can lead to changes in allele frequencies.	35	1	36	97.2222	Analyze data or design an experiment in the lab, greenhouse, or field on evolution by natural selection. Identify the model organism, treatment, control conditions, and outcome variable measured. Interpret the outcomes, or graph the predicted outcomes, for both treatments over many generations.	19	17	36	52.7778		Mutations and epigenetic modifications can impact the regulation of gene expression and/or the structure and function of the gene product If mutations affect phenotype and lead to increased reproductive success the frequency of those alleles will tend to increase in the population,	Natural selection has favored structures whose shape and composition contribute to their ecological function,	Individuals transmit genetic information to their offspring; some alleles confer higher fitness than others in a particular environment,			Design controlled experiments including plans for analyzing the data,	Create and interpret informative graphs and other data visualizations,		Identify important components of a system and describe how they influence each other (e.g. positively or negatively),							Formulate testable hypotheses and state their predictions,	Perform basic calculations (e.g. percentages frequencies rates means),	Summarize relationships and trends that can be inferred from a given model or simulation,					Mutations that change protein structure and/or regulation can impact anatomy and physiological function at all levels of organization,	The signals that a cell receives depend on its location and may change through time As a result different types of cells express different genes even though they contain the same DNA,	The structure of molecules or organisms may be similar due to common ancestry or selection for similar function,	Intracellular and intercellular movement of molecules occurs via 1) energy-demanding transport processes and 2) random motion. A molecule's movement is affected by its thermal energy size electrochemical gradient and biochemical properties,	Alteration of a single gene or molecule in a signaling network may have complex impacts at the cell tissue or whole-organism level,
						Using specific examples, explain why evolution by natural selection is neither random nor progressive, and why adaptations are not 'perfect'.	33	3	36	91.6667		The characteristics of populations change over time due to changes in allele frequencies Changes in allele frequencies are caused by random and nonrandom processes-- specifically mutation natural selection gene flow and genetic drift Not all of these changes are adaptive,		Individuals transmit genetic information to their offspring; some alleles confer higher fitness than others in a particular environment,	Organisms have limited energetic and material resources which must be distributed across competing functional demands. These include movement of material across gradients growth maintenance and reproduction inevitably leading to trade-offs,					Identify important components of a system and describe how they influence each other (e.g. positively or negatively),								Select and apply appropriate equations (e.g. Hardy- Weinberg Nernst Gibbs free energy) to solve problems,	Use models and simulations to make predictions and refine hypotheses, note similarity to process of science statement in hypotheses and predictions					Most organisms have anatomical and physiological traits that tend to increase their fitness for a particular environment,	Information stored in DNA is expressed as RNA and proteins These gene products impact anatomical structures and physiological function,	Physiological functions are often compartmentalized into different cells tissues organs and systems which have structures that support specialized activities,	Energy captured by primary producers is stored as chemical energy. This stored energy can be converted into ATP which is required for energetically demanding activities necessary for life including synthesis transport and movement,	Organ systems are not isolated but interact with each other through chemical and physical signals at the level of cells tissues and organs,
NATURAL SELECTION	Define directional and stabilizing selection and explain how each influences the mean value of a trait and the variation around the mean.	26	10	36	72.2222	Given data on how allele frequencies or trait means change over time in a population, identify episodes of directional and stabilizing selection.	23	13	36	63.8889		The characteristics of populations change over time due to changes in allele frequencies Changes in allele frequencies are caused by random and nonrandom processes-- specifically mutation natural selection gene flow and genetic drift Not all of these changes are adaptive,	Natural selection has favored structures whose shape and composition contribute to their ecological function,	Individuals transmit genetic information to their offspring; some alleles confer higher fitness than others in a particular environment,			Analyze data summarize resulting patterns and draw appropriate conclusions,	Interpret the biological meaning of quantitative results,		Identify important components of a system and describe how they influence each other (e.g. positively or negatively),	Summarize relationships and trends that can be inferred from a given model or simulation,							Use rough estimates informed by biological knowledge to check quantitative work,						Physiological systems are constrained by ancestral structures physical limits and the requirements of other physiological systems leading to trade-offs that affect fitness,	Organisms have sophisticated mechanisms for sensing changes in the internal or external environment They use chemical electrical or other forms of signaling to coordinate responses at the cellular tissue organ and/or system level,	The size shape and physical properties of organs and organisms all affect function. The ratio of surface area to volume is particularly critical for structures that function in transport or exchange of materials and heat,	Due to the inefficiency of biochemical reactions and other constraints physiological processes are never 100% efficient,	An individual's physiological traits affect its interactions with other organisms and with its physical environment,
NATURAL SELECTION	Identify which types of traits sexual selection acts on and explain why sexual selection is considered a special case of natural selection.	25	11	36	69.4444	Explain why in some species, females are larger and more colorful than males.	9	27	36	25		Most organisms have anatomical and physiological traits that tend to increase their fitness for a particular environment,	Natural selection has favored structures whose shape and composition contribute to their ecological function,	Individuals transmit genetic information to their offspring; some alleles confer higher fitness than others in a particular environment,	Organisms have limited energetic and material resources which must be distributed across competing functional demands. These include movement of material across gradients growth maintenance and reproduction inevitably leading to trade-offs,					Identify important components of a system and describe how they influence each other (e.g. positively or negatively),	Summarize relationships and trends that can be inferred from a given model or simulation,													The characteristics of populations change over time due to changes in allele frequencies Changes in allele frequencies are caused by random and nonrandom processes-- specifically mutation natural selection gene flow and genetic drift Not all of these changes are adaptive,	Individuals transmit genetic information to their offspring; some alleles confer higher fitness than others in a particular environment,	Structure constrains function in physiology; specialization for one function may limit a structure's ability to perform another function,	Organisms have limited energetic and material resources which must be distributed across competing functional demands. These include movement of material across gradients growth maintenance and reproduction inevitably leading to trade-offs,	In the face of environmental changes organisms may maintain homeostasis through control mechanisms that often use negative feedback; others have adaptations that allow them to acclimate to environmental variation,
OTHER EVOLUTIONARY PROCESSES	Define genetic drift and describe how it influences allele frequencies. Explain why it is more important in small populations than in large populations and why it eventually leads to fixation or loss of alleles. Provide examples of events or processes that cause drift.	35	1	36	97.2222	Analyze a scenario or design an experiment in a laboratory setting where drift is more important than natural selection as an evolutionary process.	16	20	36	44.4444		The characteristics of populations change over time due to changes in allele frequencies Changes in allele frequencies are caused by random and nonrandom processes-- specifically mutation natural selection gene flow and genetic drift Not all of these changes are adaptive,				The size and structure of populations are dynamic. A species' abundance and distribution is limited by available resources and by interactions between biotic and abiotic factors,	Design controlled experiments including plans for analyzing the data,			Summarize relationships and trends that can be inferred from a given model or simulation,														All species alive today are derived from the same common ancestor New species arise when populations become genetically isolated and diverge due to mutation natural selection and genetic drift Phylogenetic trees depict relationships among ancestral and descendant species and are estimated based on data,	A genotype influences the range of possible phenotypes in an individual; the actual phenotype results from interactions between alleles and the environment,	Natural selection has favored structures whose shape and composition contribute to their ecological function,	Energy captured by primary producers is stored as chemical energy. At each trophic level most of this energy is used for maintenance with a relatively small fraction available for growth and reproduction. As a consequence each trophic level in an ecosystem has less energy available than the preceding level,	The size and structure of populations are dynamic. A species' abundance and distribution is limited by available resources and by interactions between biotic and abiotic factors,
OTHER EVOLUTIONARY PROCESSES	Define gene flow and describe how it impacts allele frequencies in the source and recipient population.	31	5	36	86.1111	Analyze a scenario or design an experiment in a laboratory setting where gene flow is more important than natural selection as an evolutionary process.	5	31	36	13.8889		The characteristics of populations change over time due to changes in allele frequencies Changes in allele frequencies are caused by random and nonrandom processes-- specifically mutation natural selection gene flow and genetic drift Not all of these changes are adaptive,				The size and structure of populations are dynamic. A species' abundance and distribution is limited by available resources and by interactions between biotic and abiotic factors,	Design controlled experiments including plans for analyzing the data,			Summarize relationships and trends that can be inferred from a given model or simulation,														Fitness is an individual's ability to survive and reproduce It is environment-specific and depends on both abiotic and biotic factors Evolution of optimal fitness is constrained by existing variation trade-offs and other factors,		Competition mutualism and other interactions are mediated by each species' morphological physiological and behavioral traits,	Chemical elements are transferred among the abiotic and biotic components of an ecosystem; changes in the amount and distribution of chemical elements can impact the ecosystem,	Ecosystems are not isolated and static--they respond to change both as a result of intrinsic changes to networks of species and as a result of extrinsic environmental drivers. Within an ecosystem interactions among individuals form networks; changes in one node of a network can cause changes in other nodes--directly or indirectly,
OTHER EVOLUTIONARY PROCESSES	Defend the statement "mutation is the ultimate source of genetic variation," and explain why mutation is random with respect to its impact on an individual's fitness.	32	3	35	91.4286	None (appropriate HOCS tasks [e.g. analyzing variation in mutation rate among species or codon bias] are beyond the scope of intro bio)						Multiple molecular mechanisms including DNA damage and errors in replication lead to the generation of random mutations These mutations create new alleles that can be inherited via mitosis meiosis or cell division,		Individuals transmit genetic information to their offspring; some alleles confer higher fitness than others in a particular environment,				Perform basic calculations (e.g. percentages frequencies rates means),																				Biodiversity impacts many aspects of ecosystems,
OTHER EVOLUTIONARY PROCESSES	Explain why mutation is a particularly important evolutionary process in bacteria, viruses, and other groups with short generation times.	25	11	36	69.4444	None (appropriate HOCS tasks [e.g. interactions between mutation and drift or selection] are beyond the scope of intro bio)						The characteristics of populations change over time due to changes in allele frequencies Changes in allele frequencies are caused by random and nonrandom processes-- specifically mutation natural selection gene flow and genetic drift Not all of these changes are adaptive,									Summarize relationships and trends that can be inferred from a given model or simulation,
OTHER EVOLUTIONARY PROCESSES	Define non-random mating and explain why it changes genotype frequencies but not allele frequencies.	25	11	36	69.4444	None (appropriate HOCS tasks [e.g. analyzing examples of selection that favors assortative mating] are beyond the scope of intro bio)						The characteristics of populations change over time due to changes in allele frequencies Changes in allele frequencies are caused by random and nonrandom processes-- specifically mutation natural selection gene flow and genetic drift Not all of these changes are adaptive,												Identify and describe the broader societal impacts of biological research on different stakeholders,
OTHER EVOLUTIONARY PROCESSES	Define inbreeding. Explain why inbreeding depression occurs in some populations.	18	18	36	50	None (appropriate HOCS tasks [e.g. analyzing self-fertilization or the consequences of inbreeding for conservation genetics] are beyond the scope of intro bio)
OTHER EVOLUTIONARY PROCESSES	Explain 1) why the Hardy-Weinberg principle provides a null model for evolution, and 2) why natural selection, genetic drift, gene flow, mutation, and/or non-random mating can each produce genotype frequencies different from those expected under the Hardy-Weinberg principle.	29	7	36	80.5556	For a gene with a given number of alleles, identify the genotype frequencies expected under the Hardy-Weinberg principle.	23	13	36	63.8889		The characteristics of populations change over time due to changes in allele frequencies Changes in allele frequencies are caused by random and nonrandom processes-- specifically mutation natural selection gene flow and genetic drift Not all of these changes are adaptive,						Select and apply appropriate equations (e.g. Hardy- Weinberg Nernst Gibbs free energy) to solve problems,			Use models and simulations to make predictions and refine hypotheses, note similarity to process of science statement in hypotheses and predictions
OTHER EVOLUTIONARY PROCESSES	None, because the HOCS task reduces to a LOCS task if it posed only in familiar contexts. (Algorithmic or plug-and-chug tasks are considered LOCS.)					Given data on observed genotype frequencies, calculate the genotype frequencies expected under the Hardy-Weinberg conditions and interpret the difference or lack of difference between observed and expected values.	23	13	36	63.8889		The characteristics of populations change over time due to changes in allele frequencies Changes in allele frequencies are caused by random and nonrandom processes-- specifically mutation natural selection gene flow and genetic drift Not all of these changes are adaptive,		Individuals transmit genetic information to their offspring; some alleles confer higher fitness than others in a particular environment,			Analyze data summarize resulting patterns and draw appropriate conclusions,	Select and apply appropriate equations (e.g. Hardy- Weinberg Nernst Gibbs free energy) to solve problems,			Use models and simulations to make predictions and refine hypotheses, note similarity to process of science statement in hypotheses and predictions
TREE THINKING	None, (appropriate LOCS tasks [e.g. defining terms such as root and node] are embedded in the HOCS LO)					Given a phylogenetic tree, 1) label the root, nodes, branches, and tips; 2) identify the type of taxon at the tips (e.g., species or larger group), 3) circle and label several monophyletic groups, at least two of which are nested, 4) state at least one synapomorphy that identifies each of the circled monophyletic groups, and 5) find the most recent common ancestor of any two given taxa.	31	7	38	81.5789		All species alive today are derived from the same common ancestor New species arise when populations become genetically isolated and diverge due to mutation natural selection and genetic drift Phylogenetic trees depict relationships among ancestral and descendant species and are estimated based on data,					Analyze data summarize resulting patterns and draw appropriate conclusions,			Summarize relationships and trends that can be inferred from a given model or simulation,
TREE THINKING	None (appropriate LOCS tasks [e.g. defining homoplasy, explaining the use of parsimony as a decision criterion] are embedded in the HOCS LO)					Given a phylogenetic tree and information on the state of a trait like flower shape or leg shape at each tip--including one or more outgroups--create a hypothesis for how that trait changed over time. Your analysis should include identifying possible instances of homoplasy.	20	18	38	52.6316		All species alive today are derived from the same common ancestor New species arise when populations become genetically isolated and diverge due to mutation natural selection and genetic drift Phylogenetic trees depict relationships among ancestral and descendant species and are estimated based on data,	The structure of molecules or organisms may be similar due to common ancestry or selection for similar function,				Formulate testable hypotheses and state their predictions,			Use models and simulations to make predictions and refine hypotheses, note similarity to process of science statement in hypotheses and predictions
TREE THINKING	None (appropriate LOCS tasks [e.g. explaining the use of parsimony as a decision criterion] are embedded in the HOCS LO)					Given a phylogeny and information about a trait in species included, mark the tree to indicate where changes in the trait occurred.	31	6	37	83.7838		All species alive today are derived from the same common ancestor New species arise when populations become genetically isolated and diverge due to mutation natural selection and genetic drift Phylogenetic trees depict relationships among ancestral and descendant species and are estimated based on data,				The size and structure of populations are dynamic. A species' abundance and distribution is limited by available resources and by interactions between biotic and abiotic factors,	Formulate testable hypotheses and state their predictions,	Interpret the biological meaning of quantitative results,		Identify important components of a system and describe how they influence each other (e.g. positively or negatively),		Describe examples of real-world problems that are too complex to be solved by applying biological approaches alone,		Identify and describe the broader societal impacts of biological research on different stakeholders,
TREE THINKING	Explain how parsimony 1) is used as a criterion in logic, 2) relates to the concepts of homology and homoplasy, and 3) can be used to estimate phylogenetic trees.	22	16	38	57.8947	Given a dataset showing the presence or absence of morphological or molecular traits for a small group of taxa, estimate the tree most consistent with the data	27	11	38	71.0526		All species alive today are derived from the same common ancestor New species arise when populations become genetically isolated and diverge due to mutation natural selection and genetic drift Phylogenetic trees depict relationships among ancestral and descendant species and are estimated based on data,	The structure of molecules or organisms may be similar due to common ancestry or selection for similar function,				Analyze data summarize resulting patterns and draw appropriate conclusions,
SPECIATION	Compare the strengths and limitations of the biological, morphological, and phylogenetic species concepts.	26	12	38	68.4211	Given the relevant data, determine whether identified populations are of the same or different species under the biological, morphological, and phylogenetic species concepts.	24	14	38	63.1579		All species alive today are derived from the same common ancestor New species arise when populations become genetically isolated and diverge due to mutation natural selection and genetic drift Phylogenetic trees depict relationships among ancestral and descendant species and are estimated based on data,	The structure of molecules or organisms may be similar due to common ancestry or selection for similar function,			The size and structure of populations are dynamic. A species' abundance and distribution is limited by available resources and by interactions between biotic and abiotic factors,	Analyze data summarize resulting patterns and draw appropriate conclusions,	Interpret the biological meaning of quantitative results,
SPECIATION	Explain 1) why genetic isolation and genetic divergence lead to speciation, and 2) the roles that gene flow, natural selection, genetic drift, and mutation can play in speciation.	38	0	38	100	Analyze data or design an experiment on how two populations may be evolving into distinct species	20	18	38	52.6316		All species alive today are derived from the same common ancestor New species arise when populations become genetically isolated and diverge due to mutation natural selection and genetic drift Phylogenetic trees depict relationships among ancestral and descendant species and are estimated based on data,		Individuals transmit genetic information to their offspring; some alleles confer higher fitness than others in a particular environment,		The size and structure of populations are dynamic. A species' abundance and distribution is limited by available resources and by interactions between biotic and abiotic factors,	Design controlled experiments including plans for analyzing the data,
HISTORY OF LIFE	Define mass extinction and give examples.	26	11	37	70.2703	Evaluate data on competing hypotheses for the causes of the end-Cretaceous and/or end-Permian mass extinctions.	6	32	38	15.7895		All species alive today are derived from the same common ancestor New species arise when populations become genetically isolated and diverge due to mutation natural selection and genetic drift Phylogenetic trees depict relationships among ancestral and descendant species and are estimated based on data,				The size and structure of populations are dynamic. A species' abundance and distribution is limited by available resources and by interactions between biotic and abiotic factors,	Analyze data summarize resulting patterns and draw appropriate conclusions,	Interpret the biological meaning of quantitative results,				Describe examples of real-world problems that are too complex to be solved by applying biological approaches alone,
						Given data on the rate of recent species losses, do calculations or other analyses to evaluate the claim that a mass extinction event is currently underway. Be sure to evaluate sources of 1) bias in the data you are working with, and 2) uncertainty in your estimate.	12	26	38	31.5789		All species alive today are derived from the same common ancestor New species arise when populations become genetically isolated and diverge due to mutation natural selection and genetic drift Phylogenetic trees depict relationships among ancestral and descendant species and are estimated based on data,				The size and structure of populations are dynamic. A species' abundance and distribution is limited by available resources and by interactions between biotic and abiotic factors,		Interpret the biological meaning of quantitative results,	Select and apply appropriate equations (e.g. Hardy- Weinberg Nernst Gibbs free energy) to solve problems,			Describe examples of real-world problems that are too complex to be solved by applying biological approaches alone,		Identify and describe the broader societal impacts of biological research on different stakeholders,
HISTORY OF LIFE	Using a map of the world, diagram the central claims of the Out of Africa hypothesis. As you do so, explain the role of genetic drift, natural selection, and gene flow in the evolution of Homo sapiens.	20	18	38	52.6316	Evaluate data on the genetic similarities and differences among existing human populations, in light of the claim that races named on the basis of traits like skin or hair color or facial features are "real" in terms of the underlying biology.	18	20	38	47.3684		The characteristics of populations change over time due to changes in allele frequencies Changes in allele frequencies are caused by random and nonrandom processes-- specifically mutation natural selection gene flow and genetic drift Not all of these changes are adaptive,		A genotype influences the range of possible phenotypes in an individual; the actual phenotype results from interactions between alleles and the environment,		The size and structure of populations are dynamic. A species' abundance and distribution is limited by available resources and by interactions between biotic and abiotic factors,	Analyze data summarize resulting patterns and draw appropriate conclusions,	Interpret the biological meaning of quantitative results,		Use models and simulations to make predictions and refine hypotheses, note similarity to process of science statement in hypotheses and predictions		Describe examples of real-world problems that are too complex to be solved by applying biological approaches alone,		Identify and describe the broader societal impacts of biological research on different stakeholders,
HISTORY OF LIFE	Define adaptive radiation and use examples to explain how ecological opportunities and/or key innovations can cause them.	32	6	38	84.2105	Based on the information provided, evaluate the claim that a given group represents adaptive radiation.	17	21	38	44.7368		The characteristics of populations change over time due to changes in allele frequencies Changes in allele frequencies are caused by random and nonrandom processes-- specifically mutation natural selection gene flow and genetic drift Not all of these changes are adaptive,	Natural selection has favored structures whose shape and composition contribute to their ecological function,	Individuals transmit genetic information to their offspring; some alleles confer higher fitness than others in a particular environment,		The size and structure of populations are dynamic. A species' abundance and distribution is limited by available resources and by interactions between biotic and abiotic factors,	Analyze data summarize resulting patterns and draw appropriate conclusions,
SYNTHESIS	Explain how gene flow, inbreeding, and genetic drift may positively or negatively affect endangered species that live in isolated (fragmented) habitats.	35	3	38	92.1053	Given data on a specific endangered species, evaluate the advantages and disadvantages of creating gene flow by moving individuals into a population that is declining and communicate a recommendation to a stakeholder group.	10	28	38	26.3158		The characteristics of populations change over time due to changes in allele frequencies Changes in allele frequencies are caused by random and nonrandom processes-- specifically mutation natural selection gene flow and genetic drift Not all of these changes are adaptive,				The size and structure of populations are dynamic. A species' abundance and distribution is limited by available resources and by interactions between biotic and abiotic factors,	Analyze data summarize resulting patterns and draw appropriate conclusions,	Interpret the biological meaning of quantitative results,				Describe examples of real-world problems that are too complex to be solved by applying biological approaches alone,	Use a variety of modes to communicate science (e.g. oral written visual),	Identify and describe the broader societal impacts of biological research on different stakeholders,
SYNTHESIS	Define fitness trade-off. Using drug resistance, herbicide resistance, or another example, explain why the evolution of a trait is likely to impose a fitness trade-off.	27	11	38	71.0526	Using your knowledge or provided information, propose a strategy for slowing the evolution of drug resistance, herbicide resistance, or another trait that impacts human health and welfare.	19	19	38	50		Fitness is an individual's ability to survive and reproduce It is environment-specific and depends on both abiotic and biotic factors Evolution of optimal fitness is constrained by existing variation trade-offs and other factors,	Structure constrains function in physiology; specialization for one function may limit a structure's ability to perform another function,	Individuals transmit genetic information to their offspring; some alleles confer higher fitness than others in a particular environment,		The size and structure of populations are dynamic. A species' abundance and distribution is limited by available resources and by interactions between biotic and abiotic factors,	Formulate testable hypotheses and state their predictions,							Identify and describe the broader societal impacts of biological research on different stakeholders,

## Sheet: Plant and Animal Physiology
	36 LOCS + 32 HOCS = 68 TOTAL LOs	PLANT & ANIMAL PHYSIOLOGY										VISION & CHANGE CORE CONCEPTS									VISION & CHANGE CORE COMPETENCIES											BIOSKILLS							BIOCORE
TOPIC	LOCS	Essential	Nonessential	Total n	% Essential	HOCS	Essential	Nonessential	Total n	% Essential		EVOLUTION	EVOLUTION	STRUCTURE/FUNCTION	STRUCTURE/FUNCTION	INFORMATION FLOW, EXCHANGE, AND STORAGE	PATHWAYS AND TRANSFORMATIONS OF ENERGY AND MATTER	PATHWAYS AND TRANSFORMATIONS OF ENERGY AND MATTER	SYSTEMS	SYSTEMS	PROCESS OF SCIENCE	QUANTITATIVE REASONING	MODELING & SIMULATION	MODELING & SIMULATION	MODELING & SIMULATION	MODELING & SIMULATION	INTERDISCIPLINARY NATURE OF SCIENCE	COMMUNICATION & COLLABORATION	SCIENCE & SOCIETY			Process of Science	Quantitative Reasoning	Modeling	Interdisciplinary Nature of Science	Communication & Collaboration	Science & Society		Evolution	Information Flow	Structure Function	Transformation of Energy & Matter	Systems
P & A PHYSIOLOGY	Describe how a given cell type combines with others to form a tissue with emergent properties, how that tissue and other tissues combine to form an organ with emergent properties, and how that organ and other organs combine to form a physiological system with emergent properties.	17	11	28	60.7143	Analyze the relationships among the cells, tissues, and/or organs involved in a given physiological system, including how their structures correlate with their functions and how they interact in terms of function.	25	3	28	89.2857				Physiological functions are often compartmentalized into different cells tissues organs and systems which have structures that support specialized activities,	The size shape and physical properties of organs and organisms all affect function. The ratio of surface area to volume is particularly critical for structures that function in transport or exchange of materials and heat,				Organ systems are not isolated but interact with each other through chemical and physical signals at the level of cells tissues and organs,				Summarize relationships and trends that can be inferred from a given model or simulation,			Identify important components of a system and describe how they influence each other (e.g. positively or negatively),						Analyze data summarize resulting patterns and draw appropriate conclusions,	Create and interpret informative graphs and other data visualizations,	Build and revise conceptual models to propose how a biological system or process works,	Build models or explanations of simple biological processes that include concepts from other STEM disciplines or multiple fields of biology,	Use a variety of modes to communicate science (e.g. oral written visual),	Identify and describe the broader societal impacts of biological research on different stakeholders,		Multiple molecular mechanisms including DNA damage and errors in replication lead to the generation of random mutations These mutations create new alleles that can be inherited via mitosis meiosis or cell division,	In most cases genetic information flows from DNA to mRNA to protein but there are important exceptions,	The structure of a cell--its shape membrane organelles cytoskeleton and polarity--impacts its function,	Energy captured by primary producers is stored as chemical energy. This stored energy can be converted through a series of biochemical reactions into ATP for immediate use in the cell,	Cells receive a complex array of chemical and physical signals that vary in time location and intensity over the lifespan of the organism; a cell's response depends on integration and coordination of these various signals,
P & A PHYSIOLOGY	Using a specific cell, tissue, organ, or system, explain the relationship between surface area and volume in heat transfer, gas exchange, nutrient transport, or some other physiological function in terms that a 4th grader can understand.	21	7	28	75	Use graphs and/or equations to demonstrate the relationship between surface area and volume, then relate the axes on the graph and/or parameters in the equation to elements in a specific animal cell, tissue, organ, or system.	18	9	27	66.6667		Most organisms have anatomical and physiological traits that tend to increase their fitness for a particular environment,		The size shape and physical properties of organs and organisms all affect function. The ratio of surface area to volume is particularly critical for structures that function in transport or exchange of materials and heat,	Physiological functions are often compartmentalized into different cells tissues organs and systems which have structures that support specialized activities,					An individual's physiological traits affect its interactions with other organisms and with its physical environment,	Analyze data summarize resulting patterns and draw appropriate conclusions,	Interpret the biological meaning of quantitative results,	Identify important components of a system and describe how they influence each other (e.g. positively or negatively),			Summarize relationships and trends that can be inferred from a given model or simulation,		Use a variety of modes to communicate science (e.g. oral written visual),				Design controlled experiments including plans for analyzing the data,	Interpret the biological meaning of quantitative results,	Identify important components of a system and describe how they influence each other (e.g. positively or negatively),	Describe examples of real-world problems that are too complex to be solved by applying biological approaches alone,		Apply evidence-based reasoning and biological knowledge in daily life (e.g., consuming popular media, deciding how to vote).		Mutations and epigenetic modifications can impact the regulation of gene expression and/or the structure and function of the gene product If mutations affect phenotype and lead to increased reproductive success the frequency of those alleles will tend to increase in the population,	Gene expression and protein activity are regulated by intracellular and extracellular signaling molecules Signal transduction pathways are crucial in relaying these signals,	The three dimensional structure of a molecule and its subcellular localization impact its function including the ability to catalyze reactions or interact with other molecules; Function can be regulated through reversible alterations of structure e.g. phosphorylation,	In cells the synthesis and breakdown of molecules is highly regulated. Biochemical pathways usually involve multiple reactions catalyzed by enzymes that lower activation energies. Energetically unfavorable reactions are driven by coupling to energetically favorable reactions such as ATP hydrolysis,	During development the signals a cell receives depend on its spatial orientation within the embryo and its intercellular interactions. As a consequence cells adopt different cell fates depending on their local environment and/or cell lineage,
P & A PHYSIOLOGY	Describe how the structures and functions of a given cell type, tissue type, organ, or physiological system have been modified, via evolution by natural selection, in ways that allow species to occupy different habitats or acquire resources in a different way.	21	7	28	75	Analyze the fitness trade-offs and/or historical (evolutionary) constraints on a given cell type, tissue, organ, or physiological system that prevents it from fulfilling its function more effectively or efficiently.	13	15	28	46.4286		Physiological systems are constrained by ancestral structures physical limits and the requirements of other physiological systems leading to trade-offs that affect fitness,	Fitness is an individual's ability to survive and reproduce It is environment-specific and depends on both abiotic and biotic factors Evolution of optimal fitness is constrained by existing variation trade-offs and other factors,	Natural selection has favored structures whose shape and composition contribute to their ecological function,	Structure constrains function in physiology; specialization for one function may limit a structure's ability to perform another function,		Organisms have limited energetic and material resources which must be distributed across competing functional demands. These include movement of material across gradients growth maintenance and reproduction inevitably leading to trade-offs,		An individual's physiological traits affect its interactions with other organisms and with its physical environment,				Identify important components of a system and describe how they influence each other (e.g. positively or negatively),			Summarize relationships and trends that can be inferred from a given model or simulation,						Formulate testable hypotheses and state their predictions,	Perform basic calculations (e.g. percentages frequencies rates means),	Summarize relationships and trends that can be inferred from a given model or simulation,					Mutations that change protein structure and/or regulation can impact anatomy and physiological function at all levels of organization,	The signals that a cell receives depend on its location and may change through time As a result different types of cells express different genes even though they contain the same DNA,	The structure of molecules or organisms may be similar due to common ancestry or selection for similar function,	Intracellular and intercellular movement of molecules occurs via 1) energy-demanding transport processes and 2) random motion. A molecule's movement is affected by its thermal energy size electrochemical gradient and biochemical properties,	Alteration of a single gene or molecule in a signaling network may have complex impacts at the cell tissue or whole-organism level,
FLOW DOWN GRADIENTS	Explain how and why ions and molecules move in response to concentration gradients.	25	2	27	92.5926	In a given system, identify the mechanism responsible for the movement of matter or heat and predict the direction, path, and relative rate of movement.	14	13	27	51.8519							Intracellular and intercellular movement of molecules occurs via 1) energy-demanding transport processes and 2) random motion. A molecule's movement is affected by its thermal energy size electrochemical gradient and biochemical properties,						Identify important components of a system and describe how they influence each other (e.g. positively or negatively),			Use models and simulations to make predictions and refine hypotheses, note similarity to process of science statement in hypotheses and predictions	Build models or explanations of simple biological processes that include concepts from other STEM disciplines or multiple fields of biology,						Select and apply appropriate equations (e.g. Hardy- Weinberg Nernst Gibbs free energy) to solve problems,	Use models and simulations to make predictions and refine hypotheses, note similarity to process of science statement in hypotheses and predictions					Most organisms have anatomical and physiological traits that tend to increase their fitness for a particular environment,	Information stored in DNA is expressed as RNA and proteins These gene products impact anatomical structures and physiological function,	Physiological functions are often compartmentalized into different cells tissues organs and systems which have structures that support specialized activities,	Energy captured by primary producers is stored as chemical energy. This stored energy can be converted into ATP which is required for energetically demanding activities necessary for life including synthesis transport and movement,	Organ systems are not isolated but interact with each other through chemical and physical signals at the level of cells tissues and organs,
FLOW DOWN GRADIENTS	Explain how ions move in response to electrical potential gradients, and why.	23	4	27	85.1852	Based on the information you are given about a specific cell, predict how it will be affected by ion movements that occur in response to a change in electrical potential gradients.	20	7	27	74.0741							Intracellular and intercellular movement of molecules occurs via 1) energy-demanding transport processes and 2) random motion. A molecule's movement is affected by its thermal energy size electrochemical gradient and biochemical properties,						Identify important components of a system and describe how they influence each other (e.g. positively or negatively),			Use models and simulations to make predictions and refine hypotheses, note similarity to process of science statement in hypotheses and predictions	Build models or explanations of simple biological processes that include concepts from other STEM disciplines or multiple fields of biology,						Use rough estimates informed by biological knowledge to check quantitative work,						Physiological systems are constrained by ancestral structures physical limits and the requirements of other physiological systems leading to trade-offs that affect fitness,	Organisms have sophisticated mechanisms for sensing changes in the internal or external environment They use chemical electrical or other forms of signaling to coordinate responses at the cellular tissue organ and/or system level,	The size shape and physical properties of organs and organisms all affect function. The ratio of surface area to volume is particularly critical for structures that function in transport or exchange of materials and heat,	Due to the inefficiency of biochemical reactions and other constraints physiological processes are never 100% efficient,	An individual's physiological traits affect its interactions with other organisms and with its physical environment,
FLOW DOWN GRADIENTS	Explain how fluids and gases move in response to pressure gradients, and why.	15	12	27	55.5556	Given information about a particular system, predict the physiological responses to specified changes in pressure gradients.	16	11	27	59.2593							Intracellular and intercellular movement of molecules occurs via 1) energy-demanding transport processes and 2) random motion. A molecule's movement is affected by its thermal energy size electrochemical gradient and biochemical properties,						Identify important components of a system and describe how they influence each other (e.g. positively or negatively),			Use models and simulations to make predictions and refine hypotheses, note similarity to process of science statement in hypotheses and predictions	Build models or explanations of simple biological processes that include concepts from other STEM disciplines or multiple fields of biology,												The characteristics of populations change over time due to changes in allele frequencies Changes in allele frequencies are caused by random and nonrandom processes-- specifically mutation natural selection gene flow and genetic drift Not all of these changes are adaptive,	Individuals transmit genetic information to their offspring; some alleles confer higher fitness than others in a particular environment,	Structure constrains function in physiology; specialization for one function may limit a structure's ability to perform another function,	Organisms have limited energetic and material resources which must be distributed across competing functional demands. These include movement of material across gradients growth maintenance and reproduction inevitably leading to trade-offs,	In the face of environmental changes organisms may maintain homeostasis through control mechanisms that often use negative feedback; others have adaptations that allow them to acclimate to environmental variation,
FLOW DOWN GRADIENTS	Explain how heat moves in response to temperature gradients, and why.	8	19	27	29.6296	Given data on temperature gradients in a given physiological system, predict the movement of heat.	9	17	26	34.6154							Intracellular and intercellular movement of molecules occurs via 1) energy-demanding transport processes and 2) random motion. A molecule's movement is affected by its thermal energy size electrochemical gradient and biochemical properties,		Cells receive a complex array of chemical and physical signals that vary in time location and intensity over the lifespan of the organism; a cell's response depends on integration and coordination of these various signals,		Analyze data summarize resulting patterns and draw appropriate conclusions,	Interpret the biological meaning of quantitative results,	Identify important components of a system and describe how they influence each other (e.g. positively or negatively),			Use models and simulations to make predictions and refine hypotheses, note similarity to process of science statement in hypotheses and predictions	Build models or explanations of simple biological processes that include concepts from other STEM disciplines or multiple fields of biology,												All species alive today are derived from the same common ancestor New species arise when populations become genetically isolated and diverge due to mutation natural selection and genetic drift Phylogenetic trees depict relationships among ancestral and descendant species and are estimated based on data,	A genotype influences the range of possible phenotypes in an individual; the actual phenotype results from interactions between alleles and the environment,	Natural selection has favored structures whose shape and composition contribute to their ecological function,	Energy captured by primary producers is stored as chemical energy. At each trophic level most of this energy is used for maintenance with a relatively small fraction available for growth and reproduction. As a consequence each trophic level in an ecosystem has less energy available than the preceding level,	The size and structure of populations are dynamic. A species' abundance and distribution is limited by available resources and by interactions between biotic and abiotic factors,
FLOW DOWN GRADIENTS	Define resistance and give an example at the cellular level and an example at the systems or whole-organism level.	7	20	27	25.9259	In a given system, identify the source(s) of resistance, explain why it impedes movement, and analyze one or more mechanisms that reduce or increase resistance.	11	16	27	40.7407				Physiological functions are often compartmentalized into different cells tissues organs and systems which have structures that support specialized activities,			Intracellular and intercellular movement of molecules occurs via 1) energy-demanding transport processes and 2) random motion. A molecule's movement is affected by its thermal energy size electrochemical gradient and biochemical properties,		Organ systems are not isolated but interact with each other through chemical and physical signals at the level of cells tissues and organs,				Identify important components of a system and describe how they influence each other (e.g. positively or negatively),			Use models and simulations to make predictions and refine hypotheses, note similarity to process of science statement in hypotheses and predictions													Fitness is an individual's ability to survive and reproduce It is environment-specific and depends on both abiotic and biotic factors Evolution of optimal fitness is constrained by existing variation trade-offs and other factors,		Competition mutualism and other interactions are mediated by each species' morphological physiological and behavioral traits,	Chemical elements are transferred among the abiotic and biotic components of an ecosystem; changes in the amount and distribution of chemical elements can impact the ecosystem,	Ecosystems are not isolated and static--they respond to change both as a result of intrinsic changes to networks of species and as a result of extrinsic environmental drivers. Within an ecosystem interactions among individuals form networks; changes in one node of a network can cause changes in other nodes--directly or indirectly,
FLOW DOWN GRADIENTS	Explain how and why flux depends on the size of a gradient and the magnitude of resistance and give an example from a specific physiological system.	13	14	27	48.1481	Predict how given changes in gradients and/or resistance will change flux in a system.	14	13	27	51.8519				Physiological functions are often compartmentalized into different cells tissues organs and systems which have structures that support specialized activities,			Intracellular and intercellular movement of molecules occurs via 1) energy-demanding transport processes and 2) random motion. A molecule's movement is affected by its thermal energy size electrochemical gradient and biochemical properties,		Organ systems are not isolated but interact with each other through chemical and physical signals at the level of cells tissues and organs,		Formulate testable hypotheses and state their predictions,		Build and revise conceptual models to propose how a biological system or process works,			Identify important components of a system and describe how they influence each other (e.g. positively or negatively),	Build models or explanations of simple biological processes that include concepts from other STEM disciplines or multiple fields of biology,																Biodiversity impacts many aspects of ecosystems,
CELL TO CELL COMMUNICATION	Compare the structure and solubility of peptide, steroid, and amine messengers, then compare how they are transported in the blood and enter cells.	16	6	22	72.7273	None (appropriate HOCS tasks [e.g. analyzing hormone-hormone interactions] are beyond the scope of intro bio)								The three dimensional structure of a molecule and its subcellular localization impact its function including the ability to catalyze reactions or interact with other molecules; Function can be regulated through reversible alterations of structure e.g. phosphorylation,		Organisms have sophisticated mechanisms for sensing changes in the internal or external environment They use chemical electrical or other forms of signaling to coordinate responses at the cellular tissue organ and/or system level,	Intracellular and intercellular movement of molecules occurs via 1) energy-demanding transport processes and 2) random motion. A molecule's movement is affected by its thermal energy size electrochemical gradient and biochemical properties,		Cells receive a complex array of chemical and physical signals that vary in time location and intensity over the lifespan of the organism; a cell's response depends on integration and coordination of these various signals,				Identify important components of a system and describe how they influence each other (e.g. positively or negatively),
CELL TO CELL COMMUNICATION	Explain the relationship between a chemical messenger and its receptor, and why only certain cells respond to a specific messenger.	19	3	22	86.3636	Predict how a given change in a receptor will alter a cell's response.	13	9	22	59.0909				The three dimensional structure of a molecule and its subcellular localization impact its function including the ability to catalyze reactions or interact with other molecules; Function can be regulated through reversible alterations of structure e.g. phosphorylation,		Organisms have sophisticated mechanisms for sensing changes in the internal or external environment They use chemical electrical or other forms of signaling to coordinate responses at the cellular tissue organ and/or system level,	Intracellular and intercellular movement of molecules occurs via 1) energy-demanding transport processes and 2) random motion. A molecule's movement is affected by its thermal energy size electrochemical gradient and biochemical properties,		Alteration of a single gene or molecule in a signaling network may have complex impacts at the cell tissue or whole-organism level,	Cells receive a complex array of chemical and physical signals that vary in time location and intensity over the lifespan of the organism; a cell's response depends on integration and coordination of these various signals,	Formulate testable hypotheses and state their predictions,		Identify important components of a system and describe how they influence each other (e.g. positively or negatively),			Use models and simulations to make predictions and refine hypotheses, note similarity to process of science statement in hypotheses and predictions
CELL TO CELL COMMUNICATION	Make a simple diagram illustrating the signal transduction, signal amplification, and response events that occur after a messenger arrives at or in a cell and include the role of second messengers if relevant.	15	7	22	68.1818	Predict how a given change in a signal transduction pathway will alter the cellular response.	9	12	21	42.8571				The three dimensional structure of a molecule and its subcellular localization impact its function including the ability to catalyze reactions or interact with other molecules; Function can be regulated through reversible alterations of structure e.g. phosphorylation,		Organisms have sophisticated mechanisms for sensing changes in the internal or external environment They use chemical electrical or other forms of signaling to coordinate responses at the cellular tissue organ and/or system level,			Alteration of a single gene or molecule in a signaling network may have complex impacts at the cell tissue or whole-organism level,	Cells receive a complex array of chemical and physical signals that vary in time location and intensity over the lifespan of the organism; a cell's response depends on integration and coordination of these various signals,	Formulate testable hypotheses and state their predictions,		Summarize relationships and trends that can be inferred from a given model or simulation,	Build and revise conceptual models to propose how a biological system or process works,	Use models and simulations to make predictions and refine hypotheses, note similarity to process of science statement in hypotheses and predictions	Identify important components of a system and describe how they influence each other (e.g. positively or negatively),
CELL TO CELL COMMUNICATION	Explain why different cell types may respond differently to the same messenger molecule.	13	8	21	61.9048	None (appropriate HOCS tasks [e.g. analyzing developmental changes in receptors or signals] are beyond the scope of intro bio)								The structure of a cell--its shape membrane organelles cytoskeleton and polarity--impacts its function,		The signals that a cell receives depend on its location and may change through time As a result different types of cells express different genes even though they contain the same DNA,			Cells receive a complex array of chemical and physical signals that vary in time location and intensity over the lifespan of the organism; a cell's response depends on integration and coordination of these various signals,				Identify important components of a system and describe how they influence each other (e.g. positively or negatively),
CELL TO CELL COMMUNICATION	Explain why chemical messengers can elicit a large response even though they are present at very low concentrations.	16	5	21	76.1905	Create analogies or other approaches to communicate the concepts that chemical messages are graded (not all-or-none), that responses to messengers are graded and time-limited, that the same messenger can elicit more than one type of response from the same cell, and that cells integrate information from many chemical messengers--often at the same time.	10	11	21	47.619				The three dimensional structure of a molecule and its subcellular localization impact its function including the ability to catalyze reactions or interact with other molecules; Function can be regulated through reversible alterations of structure e.g. phosphorylation,		Organisms have sophisticated mechanisms for sensing changes in the internal or external environment They use chemical electrical or other forms of signaling to coordinate responses at the cellular tissue organ and/or system level,			Cells receive a complex array of chemical and physical signals that vary in time location and intensity over the lifespan of the organism; a cell's response depends on integration and coordination of these various signals,				Identify important components of a system and describe how they influence each other (e.g. positively or negatively),	Build and revise conceptual models to propose how a biological system or process works,				Use a variety of modes to communicate science (e.g. oral written visual),
CELL TO CELL COMMUNICATION	Compare the speed and duration of responses from messengers that act via second messengers to messengers that act via changes in gene expression.	9	12	21	42.8571	None ( appropriate HOCS tasks [e.g. analyzing interactions among responses to different messengers] are beyond the scope of intro bio)										Gene expression and protein activity are regulated by intracellular and extracellular signaling molecules Signal transduction pathways are crucial in relaying these signals,			Cells receive a complex array of chemical and physical signals that vary in time location and intensity over the lifespan of the organism; a cell's response depends on integration and coordination of these various signals,				Identify important components of a system and describe how they influence each other (e.g. positively or negatively),	Summarize relationships and trends that can be inferred from a given model or simulation,
CELL TO CELL COMMUNICATION	Describe how the signal from a chemical messenger ends.	14	7	21	66.6667	Given information about a specific messenger system, predict the consequences of a specific change in signal termination.	4	17	21	19.0476						Organisms have sophisticated mechanisms for sensing changes in the internal or external environment They use chemical electrical or other forms of signaling to coordinate responses at the cellular tissue organ and/or system level,			Cells receive a complex array of chemical and physical signals that vary in time location and intensity over the lifespan of the organism; a cell's response depends on integration and coordination of these various signals,		Formulate testable hypotheses and state their predictions,		Identify important components of a system and describe how they influence each other (e.g. positively or negatively),	Use models and simulations to make predictions and refine hypotheses, note similarity to process of science statement in hypotheses and predictions
MASS BALANCE	Give an example of a compartment in an animal or plant body that contains a volume of physiologically important gas, liquid, or solute, and describe how matter enters and leaves the compartment.	18	7	25	72	Given information on flow rate and concentration or partial pressure, use equations to calculate the mass entering or leaving a compartment.	4	21	25	16				Physiological functions are often compartmentalized into different cells tissues organs and systems which have structures that support specialized activities,			Intracellular and intercellular movement of molecules occurs via 1) energy-demanding transport processes and 2) random motion. A molecule's movement is affected by its thermal energy size electrochemical gradient and biochemical properties,		Organ systems are not isolated but interact with each other through chemical and physical signals at the level of cells tissues and organs,			Select and apply appropriate equations (e.g. Hardy- Weinberg Nernst Gibbs free energy) to solve problems,	Identify important components of a system and describe how they influence each other (e.g. positively or negatively),	Build and revise conceptual models to propose how a biological system or process works,			Build models or explanations of simple biological processes that include concepts from other STEM disciplines or multiple fields of biology,
ANIMAL SPECIFIC PHYS	Explain the basic structure and function of epithelial tissue, including the nature of polarity in epithelial cells and the role of tight junctions between cells.	19	9	28	67.8571	Create a model of an epithelial cell, given information on its function and a list of the membrane channels, pumps, and carriers available in that organism.	14	14	28	50			Most organisms have anatomical and physiological traits that tend to increase their fitness for a particular environment,	Physiological functions are often compartmentalized into different cells tissues organs and systems which have structures that support specialized activities,	The structure of a cell--its shape membrane organelles cytoskeleton and polarity--impacts its function,		Intracellular and intercellular movement of molecules occurs via 1) energy-demanding transport processes and 2) random motion. A molecule's movement is affected by its thermal energy size electrochemical gradient and biochemical properties,						Build and revise conceptual models to propose how a biological system or process works,			Identify important components of a system and describe how they influence each other (e.g. positively or negatively),
ANIMAL SPECIFIC PHYS	Using diagrams, explain the difference between voltage-gated ion channels and ligand-dated ion channels.	17	11	28	60.7143	Given a specific structural change, predict how the function of a voltage-gated channel or ligand-gated channel would change.	12	16	28	42.8571		Mutations that change protein structure and/or regulation can impact anatomy and physiological function at all levels of organization,		The three dimensional structure of a molecule and its subcellular localization impact its function including the ability to catalyze reactions or interact with other molecules; Function can be regulated through reversible alterations of structure e.g. phosphorylation,							Formulate testable hypotheses and state their predictions,		Use models and simulations to make predictions and refine hypotheses, note similarity to process of science statement in hypotheses and predictions			Build and revise conceptual models to propose how a biological system or process works,
ELECTRICAL SIGNALING	Draw a generalized version of a neuron. Label the dendrites, cell body, an axon and describe the function of each.	23	4	27	85.1852	None (appropriate HOCS tasks [e.g. analyzing change in cell morphology over time or consequences of damage or disease] are beyond the scope of intro bio.								The structure of a cell--its shape membrane organelles cytoskeleton and polarity--impacts its function,	Physiological functions are often compartmentalized into different cells tissues organs and systems which have structures that support specialized activities,	Organisms have sophisticated mechanisms for sensing changes in the internal or external environment They use chemical electrical or other forms of signaling to coordinate responses at the cellular tissue organ and/or system level,			Cells receive a complex array of chemical and physical signals that vary in time location and intensity over the lifespan of the organism; a cell's response depends on integration and coordination of these various signals,				Build and revise conceptual models to propose how a biological system or process works,
ELECTRICAL SIGNALING	Explain 1) what it means to say that an action potential is an all-or-none event, and 2) how specific information can be represented by the frequency and source of action potentials received by a cell.	20	7	27	74.0741	Given data on the action potentials received by a cell predict whether the cell will fire an action potential in response.	17	10	27	62.963						Organisms have sophisticated mechanisms for sensing changes in the internal or external environment They use chemical electrical or other forms of signaling to coordinate responses at the cellular tissue organ and/or system level,			Cells receive a complex array of chemical and physical signals that vary in time location and intensity over the lifespan of the organism; a cell's response depends on integration and coordination of these various signals,		Analyze data summarize resulting patterns and draw appropriate conclusions,	Interpret the biological meaning of quantitative results,	Build and revise conceptual models to propose how a biological system or process works,	Identify important components of a system and describe how they influence each other (e.g. positively or negatively),
ELECTRICAL SIGNALING	Explain how changes in membrane potential that occur during an action potential depend on the activity of voltage-gated channels, and how an action potential propagates along a cell.	22	5	27	81.4815	Given information on a specific neurotoxin, predict how it will impact the frequency of action potentials.	11	16	27	40.7407				The structure of a cell--its shape membrane organelles cytoskeleton and polarity--impacts its function,	Physiological functions are often compartmentalized into different cells tissues organs and systems which have structures that support specialized activities,	Organisms have sophisticated mechanisms for sensing changes in the internal or external environment They use chemical electrical or other forms of signaling to coordinate responses at the cellular tissue organ and/or system level,	Intracellular and intercellular movement of molecules occurs via 1) energy-demanding transport processes and 2) random motion. A molecule's movement is affected by its thermal energy size electrochemical gradient and biochemical properties,		Cells receive a complex array of chemical and physical signals that vary in time location and intensity over the lifespan of the organism; a cell's response depends on integration and coordination of these various signals,				Identify important components of a system and describe how they influence each other (e.g. positively or negatively),	Build and revise conceptual models to propose how a biological system or process works,
ELECTRICAL SIGNALING	Explain how the information in an action potential is transduced at a synapse and then transmitted to a post-synaptic cell.	21	6	27	77.7778	Given information on a specific neurotoxin, predict how it will impact the transmission of action potentials.	14	12	26	53.8462				The structure of a cell--its shape membrane organelles cytoskeleton and polarity--impacts its function,	Physiological functions are often compartmentalized into different cells tissues organs and systems which have structures that support specialized activities,	Organisms have sophisticated mechanisms for sensing changes in the internal or external environment They use chemical electrical or other forms of signaling to coordinate responses at the cellular tissue organ and/or system level,	Intracellular and intercellular movement of molecules occurs via 1) energy-demanding transport processes and 2) random motion. A molecule's movement is affected by its thermal energy size electrochemical gradient and biochemical properties,		Cells receive a complex array of chemical and physical signals that vary in time location and intensity over the lifespan of the organism; a cell's response depends on integration and coordination of these various signals,				Identify important components of a system and describe how they influence each other (e.g. positively or negatively),	Build and revise conceptual models to propose how a biological system or process works,
ELECTRICAL SIGNALING	None (appropriate LOCS tasks [e.g. explaining mechanisms of chemical and electrical transmission] are embedded in the HOCS LO)					Compare chemical and electrical signals in terms of 1) the speed of transmission, 2) location of transmission, and 3) how an individual signal exists in a network of signals.	15	12	27	55.5556					Physiological functions are often compartmentalized into different cells tissues organs and systems which have structures that support specialized activities,	Organisms have sophisticated mechanisms for sensing changes in the internal or external environment They use chemical electrical or other forms of signaling to coordinate responses at the cellular tissue organ and/or system level,			Cells receive a complex array of chemical and physical signals that vary in time location and intensity over the lifespan of the organism; a cell's response depends on integration and coordination of these various signals,				Identify important components of a system and describe how they influence each other (e.g. positively or negatively),	Summarize relationships and trends that can be inferred from a given model or simulation,
HOMEOSTASIS	None (appropriate LOCS tasks [e.g. listing the components of the system in question] are embedded in the HOCS LO)					For a given homeostatic system, predict how a given change in one or more of its components will change the activity of the system.	21	6	27	77.7778		Most organisms have anatomical and physiological traits that tend to increase their fitness for a particular environment,		Physiological functions are often compartmentalized into different cells tissues organs and systems which have structures that support specialized activities,		Organisms have sophisticated mechanisms for sensing changes in the internal or external environment They use chemical electrical or other forms of signaling to coordinate responses at the cellular tissue organ and/or system level,			Organ systems are not isolated but interact with each other through chemical and physical signals at the level of cells tissues and organs,	In the face of environmental changes organisms may maintain homeostasis through control mechanisms that often use negative feedback; others have adaptations that allow them to acclimate to environmental variation,	Formulate testable hypotheses and state their predictions,		Identify important components of a system and describe how they influence each other (e.g. positively or negatively),	Build and revise conceptual models to propose how a biological system or process works,
HOMEOSTASIS	None (appropriate LOCS tasks [e.g. listing the components of the system in question] are embedded in the HOCS LO)					For a given homeostatically regulated variable, create a flow chart or other model showing the relationships among the stimulus, sensor, input message (afferent pathway), integrator (controller), output message (efferent pathway), target (effector), and response. Add notes on the function of each component and highlight examples of negative feedback in this system.	19	8	27	70.3704		Most organisms have anatomical and physiological traits that tend to increase their fitness for a particular environment,		Physiological functions are often compartmentalized into different cells tissues organs and systems which have structures that support specialized activities,		Organisms have sophisticated mechanisms for sensing changes in the internal or external environment They use chemical electrical or other forms of signaling to coordinate responses at the cellular tissue organ and/or system level,			Organ systems are not isolated but interact with each other through chemical and physical signals at the level of cells tissues and organs,	In the face of environmental changes organisms may maintain homeostasis through control mechanisms that often use negative feedback; others have adaptations that allow them to acclimate to environmental variation,	Formulate testable hypotheses and state their predictions,		Identify important components of a system and describe how they influence each other (e.g. positively or negatively),	Build and revise conceptual models to propose how a biological system or process works,
HOMEOSTASIS	For a given homeostatically regulated property, explain how positive and negative feedback maintains it at a normal range and why that is important to the organism's fitness.	21	0	21	100	For a given homeostatic system, state a plausible, scientific (testable) hypothesis to explain why a different organism does not regulate this variable.	10	11	21	47.619		Most organisms have anatomical and physiological traits that tend to increase their fitness for a particular environment,				Organisms have sophisticated mechanisms for sensing changes in the internal or external environment They use chemical electrical or other forms of signaling to coordinate responses at the cellular tissue organ and/or system level,			Organ systems are not isolated but interact with each other through chemical and physical signals at the level of cells tissues and organs,	In the face of environmental changes organisms may maintain homeostasis through control mechanisms that often use negative feedback; others have adaptations that allow them to acclimate to environmental variation,	Formulate testable hypotheses and state their predictions,		Identify important components of a system and describe how they influence each other (e.g. positively or negatively),	Build and revise conceptual models to propose how a biological system or process works,
PLANT SPECIFIC PHYSIOLOGY	Explain the roles of cellulose, lignin, and other components of the cell wall matrix in support, growth, and protection against pathogens.	15	8	23	65.2174	None (appropriate HOCS tasks [e.g. analyzing variation in cell wall structure among species or consequences of damage/disruption] are beyond the scope of intro bio)(						Most organisms have anatomical and physiological traits that tend to increase their fitness for a particular environment,		Natural selection has favored structures whose shape and composition contribute to their ecological function,	The structure of a cell--its shape membrane organelles cytoskeleton and polarity--impacts its function,
PLANT SPECIFIC PHYSIOLOGY	In a drawing or photograph of a plant you have never seen before, identify roots, stems, and leaves and explain their overall function.	20	3	23	86.9565	Given drawings or photographs and information on the habitat occupied by a plant you've never seen before, suggest hypotheses for the adaptive (functional) significance of its root, stem, and leaf structures.	12	11	23	52.1739		Most organisms have anatomical and physiological traits that tend to increase their fitness for a particular environment,		Physiological functions are often compartmentalized into different cells tissues organs and systems which have structures that support specialized activities,	The size shape and physical properties of organs and organisms all affect function. The ratio of surface area to volume is particularly critical for structures that function in transport or exchange of materials and heat,						Analyze data summarize resulting patterns and draw appropriate conclusions,		Identify important components of a system and describe how they influence each other (e.g. positively or negatively),
SENSING & RESPONDING	None (appropriate LOCS tasks [e.g. explaining how roots, stems, and leaves grow] are embedded in the HOCS task.					Predict how the root, stem, and leaf structures in a plant will change in response to a given change in the environment.	14	7	21	66.6667		Most organisms have anatomical and physiological traits that tend to increase their fitness for a particular environment,		Physiological functions are often compartmentalized into different cells tissues organs and systems which have structures that support specialized activities,					In the face of environmental changes organisms may maintain homeostasis through control mechanisms that often use negative feedback; others have adaptations that allow them to acclimate to environmental variation,		Formulate testable hypotheses and state their predictions,
SENSING & RESPONDING	In a given diagram showing a plant's reaction to an environmental stimulus (e.g., a change in gravity, the direction or quality of light, availability of water, or pathogen or herbivore activity), identify and explain the role of the sensor, signal transduction pathway(s), hormonal signal(s), and response(s).	10	11	21	47.619	Given information about the system in question, predict how a specified change in a sensor, signal transduction pathway, or hormonal signal will change how a plant responds to the environment.	10	11	21	47.619				Physiological functions are often compartmentalized into different cells tissues organs and systems which have structures that support specialized activities,		Organisms have sophisticated mechanisms for sensing changes in the internal or external environment They use chemical electrical or other forms of signaling to coordinate responses at the cellular tissue organ and/or system level,			In the face of environmental changes organisms may maintain homeostasis through control mechanisms that often use negative feedback; others have adaptations that allow them to acclimate to environmental variation,		Formulate testable hypotheses and state their predictions,		Identify important components of a system and describe how they influence each other (e.g. positively or negatively),			Use models and simulations to make predictions and refine hypotheses, note similarity to process of science statement in hypotheses and predictions
SENSING & RESPONDING	Describe how stomata (paired guard cells) allow for CO2 and O2 exchange and explain how and why they change shape in response to changes in the environment.	19	2	21	90.4762	Under given light, water, or temperature conditions, predict adaptations or developmental responses in stomata and other cells and structures that optimize the rate of photosynthesis and minimize the rate of water loss.	16	5	21	76.1905				The structure of a cell--its shape membrane organelles cytoskeleton and polarity--impacts its function,	Physiological functions are often compartmentalized into different cells tissues organs and systems which have structures that support specialized activities,				In the face of environmental changes organisms may maintain homeostasis through control mechanisms that often use negative feedback; others have adaptations that allow them to acclimate to environmental variation,		Formulate testable hypotheses and state their predictions,		Identify important components of a system and describe how they influence each other (e.g. positively or negatively),
SENSING & RESPONDING	Explain the adaptive significance of sensing and responding to a molecule from another plant that is released after an attack by a predator or pathogen.	7	14	21	33.3333	Analyze data or design an experiment to test the hypothesis that a given molecule acts as a signal in communication between different plants.	4	16	20	20		Most organisms have anatomical and physiological traits that tend to increase their fitness for a particular environment,				Organisms have sophisticated mechanisms for sensing changes in the internal or external environment They use chemical electrical or other forms of signaling to coordinate responses at the cellular tissue organ and/or system level,			An individual's physiological traits affect its interactions with other organisms and with its physical environment,		Design controlled experiments including plans for analyzing the data,
GROWTH & REPRODUCTION	Given a diagram of a familiar plant lifecycle, label when and where mitosis, meiosis, and fertilization occur, and identify haploid and diploid phases.	18	3	21	85.7143	Given a diagram of the life cycle of a plant you have never seen before, label when and where meiosis and fertilization occur and identify haploid and diploid phases.	11	10	21	52.381		Most organisms have anatomical and physiological traits that tend to increase their fitness for a particular environment,		Physiological functions are often compartmentalized into different cells tissues organs and systems which have structures that support specialized activities,							Formulate testable hypotheses and state their predictions,		Summarize relationships and trends that can be inferred from a given model or simulation,			Identify important components of a system and describe how they influence each other (e.g. positively or negatively),
GROWTH & REPRODUCTION	Compare primary and secondary growth, using diagrams to indicate the locations of meristematic tissues.	12	9	21	57.1429	None (appropriate HOCS tasks [e.g. analyzing variation among species or the consequences of damage to meristems] are beyond the scope of intro bio)(								Physiological functions are often compartmentalized into different cells tissues organs and systems which have structures that support specialized activities,									Identify important components of a system and describe how they influence each other (e.g. positively or negatively),			Build and revise conceptual models to propose how a biological system or process works,
GROWTH & REPRODUCTION	Define "hormone", then identify several plant hormones and explain their function at the cellular, tissue, organ, system, or whole-organism level.	16	5	21	76.1905	None, as appropriate HOCS tasks (e.g. analyzing interactions among hormones) are beyond the scope of intro bio.										Organisms have sophisticated mechanisms for sensing changes in the internal or external environment They use chemical electrical or other forms of signaling to coordinate responses at the cellular tissue organ and/or system level,			In the face of environmental changes organisms may maintain homeostasis through control mechanisms that often use negative feedback; others have adaptations that allow them to acclimate to environmental variation,
GROWTH & REPRODUCTION	Explain the role of auxin or other growth hormones in regulating the overall shape or size of a plant.	11	10	21	52.381	None, as appropriate HOCS tasks (e.g. analyzing interactions among hormones) are beyond the scope of intro bio.								Physiological functions are often compartmentalized into different cells tissues organs and systems which have structures that support specialized activities,		The signals that a cell receives depend on its location and may change through time As a result different types of cells express different genes even though they contain the same DNA,			Cells receive a complex array of chemical and physical signals that vary in time location and intensity over the lifespan of the organism; a cell's response depends on integration and coordination of these various signals,				Identify important components of a system and describe how they influence each other (e.g. positively or negatively),
MATTER AND ENERGY FLOW	Create a diagram, drawing, or model to communicate how carbon is assimilated into organic compounds in plants and relate this to the flow of energy and the synthesis of molecules required for maintenance and growth.	19	3	22	86.3636	Explain how the CO2 in "weightless" air is the source of mass in a redwood tree to an 8-year-old.	12	9	21	57.1429							Energy captured by primary producers is stored as chemical energy. This stored energy can be converted into ATP which is required for energetically demanding activities necessary for life including synthesis transport and movement,						Build and revise conceptual models to propose how a biological system or process works,			Identify important components of a system and describe how they influence each other (e.g. positively or negatively),		Use a variety of modes to communicate science (e.g. oral written visual),
MATTER AND ENERGY FLOW	Create a drawing or other model to explain how inorganic nutrients are obtained from soil, either directly or via associations with mycorrhizal fungi.	18	2	20	90	None (appropriate HOCS tasks [e.g. analyzing changes during development or the consequences of disease, damage, or domestication] are beyond the scope of intro bio)											Chemical elements are transferred among the abiotic and biotic components of an ecosystem; changes in the amount and distribution of chemical elements can impact the ecosystem,	Intracellular and intercellular movement of molecules occurs via 1) energy-demanding transport processes and 2) random motion. A molecule's movement is affected by its thermal energy size electrochemical gradient and biochemical properties,					Build and revise conceptual models to propose how a biological system or process works,			Identify important components of a system and describe how they influence each other (e.g. positively or negatively),
MATTER AND ENERGY FLOW	Compare the structure and function of the cells and tissues involved in sugar transport (phloem) versus water transport (xylem).	19	2	21	90.4762	Compare the mechanisms responsible for the long-distance transport of sugars versus water and nutrients.	15	6	21	71.4286		Most organisms have anatomical and physiological traits that tend to increase their fitness for a particular environment,		The structure of a cell--its shape membrane organelles cytoskeleton and polarity--impacts its function,	Physiological functions are often compartmentalized into different cells tissues organs and systems which have structures that support specialized activities,		Organisms have limited energetic and material resources which must be distributed across competing functional demands. These include movement of material across gradients growth maintenance and reproduction inevitably leading to trade-offs,	Intracellular and intercellular movement of molecules occurs via 1) energy-demanding transport processes and 2) random motion. A molecule's movement is affected by its thermal energy size electrochemical gradient and biochemical properties,					Identify important components of a system and describe how they influence each other (e.g. positively or negatively),
MATTER AND ENERGY FLOW	None (appropriate LOCS LOs are provided in the biochemistry unit)					Predict how increased soil salt concentrations or other changes affect the movement of water in plants.	11	10	21	52.381		Most organisms have anatomical and physiological traits that tend to increase their fitness for a particular environment,		The structure of a cell--its shape membrane organelles cytoskeleton and polarity--impacts its function,	Physiological functions are often compartmentalized into different cells tissues organs and systems which have structures that support specialized activities,				In the face of environmental changes organisms may maintain homeostasis through control mechanisms that often use negative feedback; others have adaptations that allow them to acclimate to environmental variation,		Formulate testable hypotheses and state their predictions,		Identify important components of a system and describe how they influence each other (e.g. positively or negatively),

## Sheet: Ecology
	28 LOCS + 20 HOCS = 48 TOTAL LOs	ECOLOGY										VISION & CHANGE CORE CONCEPTS											VISION & CHANGE CORE COMPETENCIES												BIOSKILLS							BIOCORE
TOPIC	LOCS	Essential	Nonessential	Total n	% Essential	HOCS	Essential	Nonessential	Total n	% Essential		EVOLUTION	EVOLUTION	STRUCTURE FUNCTION	STRUCTURE FUNCTION	INFORMATION FLOW	TRANSFORMATION OF ENERGY AND MATTER	TRANSFORMATION OF ENERGY AND MATTER	TRANSFORMATION OF ENERGY AND MATTER	SYSTEMS	SYSTEMS	SYSTEMS	PROCESS OF SCIENCE	PROCESS OF SCIENCE	QUANTITATIVE REASONING	QUANTITATIVE REASONING	MODELING & SIMULATION	MODELING & SIMULATION	MODELING & SIMULATION	INTERDISCIPLINARY NATURE OF SCIENCE	COMMUNICATION & COLLABORATION	SCIENCE & SOCIETY			Process of Science	Quantitative Reasoning	Modeling	Interdisciplinary Nature of Science	Communication & Collaboration	Science & Society		Evolution	Information Flow	Structure Function	Transformation of Energy & Matter	Systems
INTRODUCTION	Explain the difference between abiotic and biotic factors in an ecosystem and provide examples of how these factors can affect the communities present.	29	0	29	100	Given information on a particular biome, identify the most important biotic and abiotic factors present and explain why they rank as most important.	11	18	29	37.931							Chemical elements are transferred among the abiotic and biotic components of an ecosystem; changes in the amount and distribution of chemical elements can impact the ecosystem,			Ecosystems are not isolated and static--they respond to change both as a result of intrinsic changes to networks of species and as a result of extrinsic environmental drivers. Within an ecosystem interactions among individuals form networks; changes in one node of a network can cause changes in other nodes--directly or indirectly,							Identify important components of a system and describe how they influence each other (e.g. positively or negatively),								Analyze data summarize resulting patterns and draw appropriate conclusions,	Create and interpret informative graphs and other data visualizations,	Build and revise conceptual models to propose how a biological system or process works,	Build models or explanations of simple biological processes that include concepts from other STEM disciplines or multiple fields of biology,	Use a variety of modes to communicate science (e.g. oral written visual),	Identify and describe the broader societal impacts of biological research on different stakeholders,		Multiple molecular mechanisms including DNA damage and errors in replication lead to the generation of random mutations These mutations create new alleles that can be inherited via mitosis meiosis or cell division,	In most cases genetic information flows from DNA to mRNA to protein but there are important exceptions,	The structure of a cell--its shape membrane organelles cytoskeleton and polarity--impacts its function,	Energy captured by primary producers is stored as chemical energy. This stored energy can be converted through a series of biochemical reactions into ATP for immediate use in the cell,	Cells receive a complex array of chemical and physical signals that vary in time location and intensity over the lifespan of the organism; a cell's response depends on integration and coordination of these various signals,
INTRODUCTION	Compare the most important biotic and abiotic factors that limit the distribution and abundance of aquatic species versus terrestrial species.	18	11	29	62.069	Given predictions for how climate change will impact the planet over the next 50 years, predict how the distribution and abundance of aquatic species and terrestrial species will change in response.	21	8	29	72.4138				Natural selection has favored structures whose shape and composition contribute to their ecological function,	Competition mutualism and other interactions are mediated by each species' morphological physiological and behavioral traits,		Chemical elements are transferred among the abiotic and biotic components of an ecosystem; changes in the amount and distribution of chemical elements can impact the ecosystem,			The size and structure of populations are dynamic. A species' abundance and distribution is limited by available resources and by interactions between biotic and abiotic factors,	Ecosystems are not isolated and static--they respond to change both as a result of intrinsic changes to networks of species and as a result of extrinsic environmental drivers. Within an ecosystem interactions among individuals form networks; changes in one node of a network can cause changes in other nodes--directly or indirectly,		Formulate testable hypotheses and state their predictions,		Interpret the biological meaning of quantitative results,		Identify important components of a system and describe how they influence each other (e.g. positively or negatively),	Use models and simulations to make predictions and refine hypotheses, note similarity to process of science statement in hypotheses and predictions	Summarize relationships and trends that can be inferred from a given model or simulation,	Describe examples of real-world problems that are too complex to be solved by applying biological approaches alone,		Identify and describe the broader societal impacts of biological research on different stakeholders,			Design controlled experiments including plans for analyzing the data,	Interpret the biological meaning of quantitative results,	Identify important components of a system and describe how they influence each other (e.g. positively or negatively),	Describe examples of real-world problems that are too complex to be solved by applying biological approaches alone,		Apply evidence-based reasoning and biological knowledge in daily life (e.g., consuming popular media, deciding how to vote).		Mutations and epigenetic modifications can impact the regulation of gene expression and/or the structure and function of the gene product If mutations affect phenotype and lead to increased reproductive success the frequency of those alleles will tend to increase in the population,	Gene expression and protein activity are regulated by intracellular and extracellular signaling molecules Signal transduction pathways are crucial in relaying these signals,	The three dimensional structure of a molecule and its subcellular localization impact its function including the ability to catalyze reactions or interact with other molecules; Function can be regulated through reversible alterations of structure e.g. phosphorylation,	In cells the synthesis and breakdown of molecules is highly regulated. Biochemical pathways usually involve multiple reactions catalyzed by enzymes that lower activation energies. Energetically unfavorable reactions are driven by coupling to energetically favorable reactions such as ATP hydrolysis,	During development the signals a cell receives depend on its spatial orientation within the embryo and its intercellular interactions. As a consequence cells adopt different cell fates depending on their local environment and/or cell lineage,
INTRODUCTION	Create a diagram explaining the nested relationships among populations, species, communities, and ecosystems.	24	5	29	82.7586	None (appropriate HOCS tasks [e.g. explaining the limitations or dynamic aspects of these categories] are beyond the scope of intro bio)															Ecosystems are not isolated and static--they respond to change both as a result of intrinsic changes to networks of species and as a result of extrinsic environmental drivers. Within an ecosystem interactions among individuals form networks; changes in one node of a network can cause changes in other nodes--directly or indirectly,						Summarize relationships and trends that can be inferred from a given model or simulation,								Formulate testable hypotheses and state their predictions,	Perform basic calculations (e.g. percentages frequencies rates means),	Summarize relationships and trends that can be inferred from a given model or simulation,					Mutations that change protein structure and/or regulation can impact anatomy and physiological function at all levels of organization,	The signals that a cell receives depend on its location and may change through time As a result different types of cells express different genes even though they contain the same DNA,	The structure of molecules or organisms may be similar due to common ancestry or selection for similar function,	Intracellular and intercellular movement of molecules occurs via 1) energy-demanding transport processes and 2) random motion. A molecule's movement is affected by its thermal energy size electrochemical gradient and biochemical properties,	Alteration of a single gene or molecule in a signaling network may have complex impacts at the cell tissue or whole-organism level,
POPULATIONS	Given information presented as graphs, tables, or equations, describe how the size of a population has changed over time.	24	2	26	92.3077	Given information on a species' history and current status, use mathematical tools to predict changes in its population size over time.	10	16	26	38.4615										The size and structure of populations are dynamic. A species' abundance and distribution is limited by available resources and by interactions between biotic and abiotic factors,					Interpret the biological meaning of quantitative results,	Select and apply appropriate equations (e.g. Hardy- Weinberg Nernst Gibbs free energy) to solve problems,	Use models and simulations to make predictions and refine hypotheses, note similarity to process of science statement in hypotheses and predictions			Build models or explanations of simple biological processes that include concepts from other STEM disciplines or multiple fields of biology,						Select and apply appropriate equations (e.g. Hardy- Weinberg Nernst Gibbs free energy) to solve problems,	Use models and simulations to make predictions and refine hypotheses, note similarity to process of science statement in hypotheses and predictions					Most organisms have anatomical and physiological traits that tend to increase their fitness for a particular environment,	Information stored in DNA is expressed as RNA and proteins These gene products impact anatomical structures and physiological function,	Physiological functions are often compartmentalized into different cells tissues organs and systems which have structures that support specialized activities,	Energy captured by primary producers is stored as chemical energy. This stored energy can be converted into ATP which is required for energetically demanding activities necessary for life including synthesis transport and movement,	Organ systems are not isolated but interact with each other through chemical and physical signals at the level of cells tissues and organs,
POPULATIONS	Use diagrams to explain the difference between clumped, uniform, and random distributions of individuals within a species, and state which type of distribution is most common.	15	11	26	57.6923	Analyze the consequences of human activities changing a species' distribution from the continuous occupation of a broad area to occupying small, disconnected patches within the same area.	18	8	26	69.2308		The characteristics of populations change over time due to changes in allele frequencies Changes in allele frequencies are caused by random and nonrandom processes-- specifically mutation natural selection gene flow and genetic drift Not all of these changes are adaptive,								Biodiversity impacts many aspects of ecosystems,	Ecosystems are not isolated and static--they respond to change both as a result of intrinsic changes to networks of species and as a result of extrinsic environmental drivers. Within an ecosystem interactions among individuals form networks; changes in one node of a network can cause changes in other nodes--directly or indirectly,	The size and structure of populations are dynamic. A species' abundance and distribution is limited by available resources and by interactions between biotic and abiotic factors,					Identify important components of a system and describe how they influence each other (e.g. positively or negatively),	Summarize relationships and trends that can be inferred from a given model or simulation,								Use rough estimates informed by biological knowledge to check quantitative work,						Physiological systems are constrained by ancestral structures physical limits and the requirements of other physiological systems leading to trade-offs that affect fitness,	Organisms have sophisticated mechanisms for sensing changes in the internal or external environment They use chemical electrical or other forms of signaling to coordinate responses at the cellular tissue organ and/or system level,	The size shape and physical properties of organs and organisms all affect function. The ratio of surface area to volume is particularly critical for structures that function in transport or exchange of materials and heat,	Due to the inefficiency of biochemical reactions and other constraints physiological processes are never 100% efficient,	An individual's physiological traits affect its interactions with other organisms and with its physical environment,
SPECIES INTERACTIONS & COMMUNITY ECOLOGY	None (appropriate LOCS tasks [e.g. recalling definitions of terms] are embedded in the HOCS LO)					Given information on changes in intraspecific competition, interspecific competition, resource abundance, predation, parasitism, or mutualism, predict how a specific population will evolve and/or acclimate in response.	15	10	25	60		Fitness is an individual's ability to survive and reproduce It is environment-specific and depends on both abiotic and biotic factors Evolution of optimal fitness is constrained by existing variation trade-offs and other factors,	The characteristics of populations change over time due to changes in allele frequencies Changes in allele frequencies are caused by random and nonrandom processes-- specifically mutation natural selection gene flow and genetic drift Not all of these changes are adaptive,	Competition mutualism and other interactions are mediated by each species' morphological physiological and behavioral traits,	Natural selection has favored structures whose shape and composition contribute to their ecological function,					Ecosystems are not isolated and static--they respond to change both as a result of intrinsic changes to networks of species and as a result of extrinsic environmental drivers. Within an ecosystem interactions among individuals form networks; changes in one node of a network can cause changes in other nodes--directly or indirectly,	The size and structure of populations are dynamic. A species' abundance and distribution is limited by available resources and by interactions between biotic and abiotic factors,	In the face of environmental changes organisms may maintain homeostasis through control mechanisms that often use negative feedback; others have adaptations that allow them to acclimate to environmental variation,	Formulate testable hypotheses and state their predictions,																			The characteristics of populations change over time due to changes in allele frequencies Changes in allele frequencies are caused by random and nonrandom processes-- specifically mutation natural selection gene flow and genetic drift Not all of these changes are adaptive,	Individuals transmit genetic information to their offspring; some alleles confer higher fitness than others in a particular environment,	Structure constrains function in physiology; specialization for one function may limit a structure's ability to perform another function,	Organisms have limited energetic and material resources which must be distributed across competing functional demands. These include movement of material across gradients growth maintenance and reproduction inevitably leading to trade-offs,	In the face of environmental changes organisms may maintain homeostasis through control mechanisms that often use negative feedback; others have adaptations that allow them to acclimate to environmental variation,
SPECIES INTERACTIONS & COMMUNITY ECOLOGY	Explain why life-history traits, competition, predation, parasitism, mutualism, and niche breadth (abiotic factors) impact the distribution and abundance of a given species.	23	2	25	92	None (appropriate HOCS tasks [e.g. spatial-temporal dynamics, conservation implications, multiple and simultaneous interactions] are beyond the scope of intro bio)						Most organisms have anatomical and physiological traits that tend to increase their fitness for a particular environment,		Competition mutualism and other interactions are mediated by each species' morphological physiological and behavioral traits,	Natural selection has favored structures whose shape and composition contribute to their ecological function,						The size and structure of populations are dynamic. A species' abundance and distribution is limited by available resources and by interactions between biotic and abiotic factors,	Ecosystems are not isolated and static--they respond to change both as a result of intrinsic changes to networks of species and as a result of extrinsic environmental drivers. Within an ecosystem interactions among individuals form networks; changes in one node of a network can cause changes in other nodes--directly or indirectly,					Identify important components of a system and describe how they influence each other (e.g. positively or negatively),	Build and revise conceptual models to propose how a biological system or process works,														All species alive today are derived from the same common ancestor New species arise when populations become genetically isolated and diverge due to mutation natural selection and genetic drift Phylogenetic trees depict relationships among ancestral and descendant species and are estimated based on data,	A genotype influences the range of possible phenotypes in an individual; the actual phenotype results from interactions between alleles and the environment,	Natural selection has favored structures whose shape and composition contribute to their ecological function,	Energy captured by primary producers is stored as chemical energy. At each trophic level most of this energy is used for maintenance with a relatively small fraction available for growth and reproduction. As a consequence each trophic level in an ecosystem has less energy available than the preceding level,	The size and structure of populations are dynamic. A species' abundance and distribution is limited by available resources and by interactions between biotic and abiotic factors,
SPECIES INTERACTIONS & COMMUNITY ECOLOGY	Explain why life-history traits, competition, predation, parasitism, mutualism, and niche breadth (abiotic factors) impact which species are found in the same community.	20	5	25	80	Analyze the consequences of human activities changing a community's distribution from the continuous occupation of a broad area to occupying small, disconnected patches within the same area.	14	11	25	56		Most organisms have anatomical and physiological traits that tend to increase their fitness for a particular environment,		Competition mutualism and other interactions are mediated by each species' morphological physiological and behavioral traits,	Natural selection has favored structures whose shape and composition contribute to their ecological function,					Biodiversity impacts many aspects of ecosystems,	Ecosystems are not isolated and static--they respond to change both as a result of intrinsic changes to networks of species and as a result of extrinsic environmental drivers. Within an ecosystem interactions among individuals form networks; changes in one node of a network can cause changes in other nodes--directly or indirectly,	The size and structure of populations are dynamic. A species' abundance and distribution is limited by available resources and by interactions between biotic and abiotic factors,					Identify important components of a system and describe how they influence each other (e.g. positively or negatively),					Apply evidence-based reasoning and biological knowledge in daily life (e.g., consuming popular media, deciding how to vote).										Fitness is an individual's ability to survive and reproduce It is environment-specific and depends on both abiotic and biotic factors Evolution of optimal fitness is constrained by existing variation trade-offs and other factors,		Competition mutualism and other interactions are mediated by each species' morphological physiological and behavioral traits,	Chemical elements are transferred among the abiotic and biotic components of an ecosystem; changes in the amount and distribution of chemical elements can impact the ecosystem,	Ecosystems are not isolated and static--they respond to change both as a result of intrinsic changes to networks of species and as a result of extrinsic environmental drivers. Within an ecosystem interactions among individuals form networks; changes in one node of a network can cause changes in other nodes--directly or indirectly,
SPECIES INTERACTIONS & COMMUNITY ECOLOGY	Using specific examples, explain why biotic factors create differences between fundamental and realized niches.	17	8	25	68	Analyze data or design an experiment on the hypothesis that a specified biotic factor creates a difference between a species' fundamental and realized niche.	7	18	25	28		Fitness is an individual's ability to survive and reproduce It is environment-specific and depends on both abiotic and biotic factors Evolution of optimal fitness is constrained by existing variation trade-offs and other factors,		Competition mutualism and other interactions are mediated by each species' morphological physiological and behavioral traits,	Natural selection has favored structures whose shape and composition contribute to their ecological function,					The size and structure of populations are dynamic. A species' abundance and distribution is limited by available resources and by interactions between biotic and abiotic factors,			Design controlled experiments including plans for analyzing the data,				Identify important components of a system and describe how they influence each other (e.g. positively or negatively),																			Biodiversity impacts many aspects of ecosystems,
SPECIES INTERACTIONS & COMMUNITY ECOLOGY	Give an example of how the composition of a community could change based on its geographic size (spatial scale) and explain why this might occur.	8	17	25	32	Analyze data or design a study on how changing spatial or temporal scale changes our understanding of the composition and dynamics of a specific community.	6	19	25	24				Competition mutualism and other interactions are mediated by each species' morphological physiological and behavioral traits,						Ecosystems are not isolated and static--they respond to change both as a result of intrinsic changes to networks of species and as a result of extrinsic environmental drivers. Within an ecosystem interactions among individuals form networks; changes in one node of a network can cause changes in other nodes--directly or indirectly,			Design controlled experiments including plans for analyzing the data,				Identify important components of a system and describe how they influence each other (e.g. positively or negatively),	Build and revise conceptual models to propose how a biological system or process works,
SPECIES INTERACTIONS & COMMUNITY ECOLOGY	Give an example of how the composition of a community has changed over time and describe evidence or hypotheses that explain why this change occurred.	18	7	25	72	Given a food web or other information on relationships among species in that community, predict the consequences of removing an apex ("top") predator, introducing a specific disease, or other specified changes occurring.	20	5	25	80		The characteristics of populations change over time due to changes in allele frequencies Changes in allele frequencies are caused by random and nonrandom processes-- specifically mutation natural selection gene flow and genetic drift Not all of these changes are adaptive,		Competition mutualism and other interactions are mediated by each species' morphological physiological and behavioral traits,						The size and structure of populations are dynamic. A species' abundance and distribution is limited by available resources and by interactions between biotic and abiotic factors,	Biodiversity impacts many aspects of ecosystems,	Ecosystems are not isolated and static--they respond to change both as a result of intrinsic changes to networks of species and as a result of extrinsic environmental drivers. Within an ecosystem interactions among individuals form networks; changes in one node of a network can cause changes in other nodes--directly or indirectly,	Analyze data summarize resulting patterns and draw appropriate conclusions,	Formulate testable hypotheses and state their predictions,			Identify important components of a system and describe how they influence each other (e.g. positively or negatively),	Use models and simulations to make predictions and refine hypotheses, note similarity to process of science statement in hypotheses and predictions
SPECIES INTERACTIONS & COMMUNITY ECOLOGY	None (appropriate LOCS tasks [e.g. defining disturbance or recalling specific example] are embedded in the HOCS LO)					Predict the results of changing the frequency or intensity of disturbance in a community, given information on species composition and species traits.	15	10	25	60		Fitness is an individual's ability to survive and reproduce It is environment-specific and depends on both abiotic and biotic factors Evolution of optimal fitness is constrained by existing variation trade-offs and other factors,		Natural selection has favored structures whose shape and composition contribute to their ecological function,	Structure constrains function in physiology; specialization for one function may limit a structure's ability to perform another function,	Individuals transmit genetic information to their offspring; some alleles confer higher fitness than others in a particular environment,					Ecosystems are not isolated and static--they respond to change both as a result of intrinsic changes to networks of species and as a result of extrinsic environmental drivers. Within an ecosystem interactions among individuals form networks; changes in one node of a network can cause changes in other nodes--directly or indirectly,	Biodiversity impacts many aspects of ecosystems,					Identify important components of a system and describe how they influence each other (e.g. positively or negatively),	Use models and simulations to make predictions and refine hypotheses, note similarity to process of science statement in hypotheses and predictions	Build and revise conceptual models to propose how a biological system or process works,
SPECIES INTERACTIONS & COMMUNITY ECOLOGY	None, as LOCS tasks (e.g. defining early successional) are embedded in the HOCS LO.					Explain why fitness trade-offs lead to dramatically different life-history traits in early successional (pioneering or "weedy") versus late-successional (climax) species.	15	10	25	60		Fitness is an individual's ability to survive and reproduce It is environment-specific and depends on both abiotic and biotic factors Evolution of optimal fitness is constrained by existing variation trade-offs and other factors,		Natural selection has favored structures whose shape and composition contribute to their ecological function,	Structure constrains function in physiology; specialization for one function may limit a structure's ability to perform another function,						Ecosystems are not isolated and static--they respond to change both as a result of intrinsic changes to networks of species and as a result of extrinsic environmental drivers. Within an ecosystem interactions among individuals form networks; changes in one node of a network can cause changes in other nodes--directly or indirectly,	Biodiversity impacts many aspects of ecosystems,					Identify important components of a system and describe how they influence each other (e.g. positively or negatively),
MATTER & ENERGY IN ECOSYSTEMS	Describe the major events in the global cycling of water, carbon, and nitrogen.	25	4	29	86.2069	None (appropriate HOCS tasks [e.g. analyzing implications of changing specific elements of a cycle] are beyond the scope of intro bio)											Chemical elements are transferred among the abiotic and biotic components of an ecosystem; changes in the amount and distribution of chemical elements can impact the ecosystem,										Identify important components of a system and describe how they influence each other (e.g. positively or negatively),	Summarize relationships and trends that can be inferred from a given model or simulation,
MATTER & ENERGY IN ECOSYSTEMS	Explain how human activities have affected global nutrient cycles.	26	3	29	89.6552	Analyze data or design an experiment on the consequences of adding or removing a specific nutrient in an ecosystem.	7	22	29	24.1379							Chemical elements are transferred among the abiotic and biotic components of an ecosystem; changes in the amount and distribution of chemical elements can impact the ecosystem,			The size and structure of populations are dynamic. A species' abundance and distribution is limited by available resources and by interactions between biotic and abiotic factors,	Ecosystems are not isolated and static--they respond to change both as a result of intrinsic changes to networks of species and as a result of extrinsic environmental drivers. Within an ecosystem interactions among individuals form networks; changes in one node of a network can cause changes in other nodes--directly or indirectly,		Design controlled experiments including plans for analyzing the data,				Identify important components of a system and describe how they influence each other (e.g. positively or negatively),	Summarize relationships and trends that can be inferred from a given model or simulation,	Use models and simulations to make predictions and refine hypotheses, note similarity to process of science statement in hypotheses and predictions			Identify and describe the broader societal impacts of biological research on different stakeholders,
MATTER & ENERGY IN ECOSYSTEMS	Compare net primary productivity in aquatic and terrestrial ecosystems.	13	16	29	44.8276	None (appropriate HOCS tasks [e.g. analyzing the consequences of changes in conditions] are beyond the scope of intro bio.											Energy captured by primary producers is stored as chemical energy. At each trophic level most of this energy is used for maintenance with a relatively small fraction available for growth and reproduction. As a consequence each trophic level in an ecosystem has less energy available than the preceding level,										Identify important components of a system and describe how they influence each other (e.g. positively or negatively),
MATTER & ENERGY IN ECOSYSTEMS	Explain why there is typically less biomass and fewer individuals and species at the top of a food chain than at the bottom.	26	3	29	89.6552	Predict the consequences of changes in primary production due to perturbations such as drought, fire, flood, extreme temperatures, or nutrient influx or loss.	17	12	29	58.6207							Energy captured by primary producers is stored as chemical energy. At each trophic level most of this energy is used for maintenance with a relatively small fraction available for growth and reproduction. As a consequence each trophic level in an ecosystem has less energy available than the preceding level,	Due to the inefficiency of biochemical reactions and other constraints physiological processes are never 100% efficient,		Ecosystems are not isolated and static--they respond to change both as a result of intrinsic changes to networks of species and as a result of extrinsic environmental drivers. Within an ecosystem interactions among individuals form networks; changes in one node of a network can cause changes in other nodes--directly or indirectly,			Analyze data summarize resulting patterns and draw appropriate conclusions,		Interpret the biological meaning of quantitative results,		Summarize relationships and trends that can be inferred from a given model or simulation,	Identify important components of a system and describe how they influence each other (e.g. positively or negatively),	Use models and simulations to make predictions and refine hypotheses, note similarity to process of science statement in hypotheses and predictions
MATTER & ENERGY IN ECOSYSTEMS	Create a diagram showing the difference between top-down and bottom-up regulation in a community.	19	10	29	65.5172	None (appropriate HOCS tasks [e.g. analyzing interactions between top-down and bottom-up] are beyond the scope of intro bio)								Competition mutualism and other interactions are mediated by each species' morphological physiological and behavioral traits,						Biodiversity impacts many aspects of ecosystems,	The size and structure of populations are dynamic. A species' abundance and distribution is limited by available resources and by interactions between biotic and abiotic factors,	Ecosystems are not isolated and static--they respond to change both as a result of intrinsic changes to networks of species and as a result of extrinsic environmental drivers. Within an ecosystem interactions among individuals form networks; changes in one node of a network can cause changes in other nodes--directly or indirectly,	Analyze data summarize resulting patterns and draw appropriate conclusions,				Summarize relationships and trends that can be inferred from a given model or simulation,	Use models and simulations to make predictions and refine hypotheses, note similarity to process of science statement in hypotheses and predictions
MATTER & ENERGY IN ECOSYSTEMS	Describe how biomagnification is related to both trophic levels and food webs.	18	11	29	62.069	Create a strategy designed to mitigate the negative effects of biomagnification in a particular species or community.	2	27	29	6.89655							Chemical elements are transferred among the abiotic and biotic components of an ecosystem; changes in the amount and distribution of chemical elements can impact the ecosystem,			Ecosystems are not isolated and static--they respond to change both as a result of intrinsic changes to networks of species and as a result of extrinsic environmental drivers. Within an ecosystem interactions among individuals form networks; changes in one node of a network can cause changes in other nodes--directly or indirectly,	The size and structure of populations are dynamic. A species' abundance and distribution is limited by available resources and by interactions between biotic and abiotic factors,	An individual's physiological traits affect its interactions with other organisms and with its physical environment,					Identify important components of a system and describe how they influence each other (e.g. positively or negatively),	Use models and simulations to make predictions and refine hypotheses, note similarity to process of science statement in hypotheses and predictions	Summarize relationships and trends that can be inferred from a given model or simulation,			Identify and describe the broader societal impacts of biological research on different stakeholders,
MATTER & ENERGY IN ECOSYSTEMS	Explain the logic behind the claim that eating at the primary producer level is better for the environment than eating at higher trophic levels.	17	12	29	58.6207	None (appropriate HOCS tasks [e.g. analyzing exceptions or implications for agricultural systems] are beyond the scope of intro bio.											Energy captured by primary producers is stored as chemical energy. At each trophic level most of this energy is used for maintenance with a relatively small fraction available for growth and reproduction. As a consequence each trophic level in an ecosystem has less energy available than the preceding level,										Summarize relationships and trends that can be inferred from a given model or simulation,					Apply evidence-based reasoning and biological knowledge in daily life (e.g., consuming popular media, deciding how to vote).
CLIMATE CHANGE	Interpret graphs that show changes in atmospheric CO2 over the past 200 years and the past 10 years.	20	4	24	83.3333	Using a diagram of the global carbon cycle, propose a practical, evidence-based, and multi-pronged strategy for decreasing CO2 emissions into the atmosphere and increasing deposition of CO2 into "sinks."	12	12	24	50							Chemical elements are transferred among the abiotic and biotic components of an ecosystem; changes in the amount and distribution of chemical elements can impact the ecosystem,			In the face of environmental changes organisms may maintain homeostasis through control mechanisms that often use negative feedback; others have adaptations that allow them to acclimate to environmental variation,	Ecosystems are not isolated and static--they respond to change both as a result of intrinsic changes to networks of species and as a result of extrinsic environmental drivers. Within an ecosystem interactions among individuals form networks; changes in one node of a network can cause changes in other nodes--directly or indirectly,	In the face of environmental changes organisms may maintain homeostasis through control mechanisms that often use negative feedback; others have adaptations that allow them to acclimate to environmental variation,	Formulate testable hypotheses and state their predictions,		Interpret the biological meaning of quantitative results,	Create and interpret informative graphs and other data visualizations,	Identify important components of a system and describe how they influence each other (e.g. positively or negatively),	Summarize relationships and trends that can be inferred from a given model or simulation,	Use models and simulations to make predictions and refine hypotheses, note similarity to process of science statement in hypotheses and predictions	Describe examples of real-world problems that are too complex to be solved by applying biological approaches alone,		Identify and describe the broader societal impacts of biological research on different stakeholders,
CLIMATE CHANGE	Given predictions of future changes in carbon emissions, evaluate the impacts for organisms and ecosystems.	14	10	24	58.3333	None (appropriate HOCS tasks [e.g. interpreting data on specific organisms or ecosystems] are beyond the scope of intro bio)											Chemical elements are transferred among the abiotic and biotic components of an ecosystem; changes in the amount and distribution of chemical elements can impact the ecosystem,				In the face of environmental changes organisms may maintain homeostasis through control mechanisms that often use negative feedback; others have adaptations that allow them to acclimate to environmental variation,	Ecosystems are not isolated and static--they respond to change both as a result of intrinsic changes to networks of species and as a result of extrinsic environmental drivers. Within an ecosystem interactions among individuals form networks; changes in one node of a network can cause changes in other nodes--directly or indirectly,	Formulate testable hypotheses and state their predictions,		Interpret the biological meaning of quantitative results,	Create and interpret informative graphs and other data visualizations,	Identify important components of a system and describe how they influence each other (e.g. positively or negatively),	Summarize relationships and trends that can be inferred from a given model or simulation,	Use models and simulations to make predictions and refine hypotheses, note similarity to process of science statement in hypotheses and predictions	Describe examples of real-world problems that are too complex to be solved by applying biological approaches alone,		Identify and describe the broader societal impacts of biological research on different stakeholders,
CLIMATE CHANGE	Describe the role of feedback loops in climate change and provide examples of both positive and negative feedback for a given greenhouse gas.	13	11	24	54.1667	None (appropriate HOCS tasks [e.g. analyzing changes in conditions] are beyond the scope of intro bio)											Chemical elements are transferred among the abiotic and biotic components of an ecosystem; changes in the amount and distribution of chemical elements can impact the ecosystem,				Ecosystems are not isolated and static--they respond to change both as a result of intrinsic changes to networks of species and as a result of extrinsic environmental drivers. Within an ecosystem interactions among individuals form networks; changes in one node of a network can cause changes in other nodes--directly or indirectly,						Identify important components of a system and describe how they influence each other (e.g. positively or negatively),	Summarize relationships and trends that can be inferred from a given model or simulation,		Describe examples of real-world problems that are too complex to be solved by applying biological approaches alone,
CLIMATE CHANGE	Explain how human activities impact climate change by disrupting the global carbon cycle.	22	2	24	91.6667	None (appropriate HOCS tasks [e.g. analyzing changes in conditions] are beyond the scope of intro bio)											Chemical elements are transferred among the abiotic and biotic components of an ecosystem; changes in the amount and distribution of chemical elements can impact the ecosystem,										Identify important components of a system and describe how they influence each other (e.g. positively or negatively),	Use models and simulations to make predictions and refine hypotheses, note similarity to process of science statement in hypotheses and predictions	Summarize relationships and trends that can be inferred from a given model or simulation,	Describe examples of real-world problems that are too complex to be solved by applying biological approaches alone,		Identify and describe the broader societal impacts of biological research on different stakeholders,
CLIMATE CHANGE	Explain how climate warming leads to changes in the timing of seasonal events (phenology) and how changes in the phenology of one species can affect the ecology of other species.	20	5	25	80	Use data to evaluate whether a species of interest will be impacted by changes in its phenology--either directly or via changes that occur in species that it interacts with.	6	18	24	25				Competition mutualism and other interactions are mediated by each species' morphological physiological and behavioral traits,							The size and structure of populations are dynamic. A species' abundance and distribution is limited by available resources and by interactions between biotic and abiotic factors,	Ecosystems are not isolated and static--they respond to change both as a result of intrinsic changes to networks of species and as a result of extrinsic environmental drivers. Within an ecosystem interactions among individuals form networks; changes in one node of a network can cause changes in other nodes--directly or indirectly,	Analyze data summarize resulting patterns and draw appropriate conclusions,		Interpret the biological meaning of quantitative results,		Identify important components of a system and describe how they influence each other (e.g. positively or negatively),	Summarize relationships and trends that can be inferred from a given model or simulation,
CLIMATE CHANGE	Explain the logic behind the acronym MAD (move, acclimate/adapt, die) that summarizes how species are responding to climate change.	12	12	24	50	None (appropriate HOCS tasks [e.g. analyzing interactions among species] are beyond the scope of intro bio)						Fitness is an individual's ability to survive and reproduce It is environment-specific and depends on both abiotic and biotic factors Evolution of optimal fitness is constrained by existing variation trade-offs and other factors,		Natural selection has favored structures whose shape and composition contribute to their ecological function,			Chemical elements are transferred among the abiotic and biotic components of an ecosystem; changes in the amount and distribution of chemical elements can impact the ecosystem,			The size and structure of populations are dynamic. A species' abundance and distribution is limited by available resources and by interactions between biotic and abiotic factors,	Ecosystems are not isolated and static--they respond to change both as a result of intrinsic changes to networks of species and as a result of extrinsic environmental drivers. Within an ecosystem interactions among individuals form networks; changes in one node of a network can cause changes in other nodes--directly or indirectly,	In the face of environmental changes organisms may maintain homeostasis through control mechanisms that often use negative feedback; others have adaptations that allow them to acclimate to environmental variation,					Identify important components of a system and describe how they influence each other (e.g. positively or negatively),	Summarize relationships and trends that can be inferred from a given model or simulation,		Describe examples of real-world problems that are too complex to be solved by applying biological approaches alone,
BIODIVERSITY	Explain how biologists measure biodiversity, how species richness differs from species diversity, and why plant diversity is often used as an indicator of overall biodiversity.	28	1	29	96.5517	Analyze data or design a study on current biodiversity at a site and changes in biodiversity over time.	16	13	29	55.1724										Biodiversity impacts many aspects of ecosystems,			Design controlled experiments including plans for analyzing the data,		Interpret the biological meaning of quantitative results,		Identify important components of a system and describe how they influence each other (e.g. positively or negatively),			Describe examples of real-world problems that are too complex to be solved by applying biological approaches alone,		Identify and describe the broader societal impacts of biological research on different stakeholders,
BIODIVERSITY	Describe the latitudinal gradient in biodiversity and explain the criteria that researchers used to identify a biodiversity hotspot.	16	13	29	55.1724	Create a presentation, skit, essay, or video segment explaining how people who live far from biodiverse regions can work with local people and governments to preserve biodiversity, especially when there are large disparities in wealth in the two groups.	4	25	29	13.7931										Biodiversity impacts many aspects of ecosystems,	Ecosystems are not isolated and static--they respond to change both as a result of intrinsic changes to networks of species and as a result of extrinsic environmental drivers. Within an ecosystem interactions among individuals form networks; changes in one node of a network can cause changes in other nodes--directly or indirectly,						Identify important components of a system and describe how they influence each other (e.g. positively or negatively),	Summarize relationships and trends that can be inferred from a given model or simulation,		Describe examples of real-world problems that are too complex to be solved by applying biological approaches alone,	Use a variety of modes to communicate science (e.g. oral written visual),	Identify and describe the broader societal impacts of biological research on different stakeholders,
BIODIVERSITY	Using predictions from theory and data, provide three reasons why diversity influences productivity.	18	11	29	62.069	Create a presentation, skit, essay, or video segment to 4th graders that explain the most compelling reasons to preserve biodiversity and prevent a 6th mass extinction.	2	27	29	6.89655										Biodiversity impacts many aspects of ecosystems,	Ecosystems are not isolated and static--they respond to change both as a result of intrinsic changes to networks of species and as a result of extrinsic environmental drivers. Within an ecosystem interactions among individuals form networks; changes in one node of a network can cause changes in other nodes--directly or indirectly,				Interpret the biological meaning of quantitative results,					Describe examples of real-world problems that are too complex to be solved by applying biological approaches alone,	Use a variety of modes to communicate science (e.g. oral written visual),	Identify and describe the broader societal impacts of biological research on different stakeholders,
BIODIVERSITY	Explain how habitat loss, habitat fragmentation, climate change, over-harvesting, and invasive species affect biodiversity.	29	0	29	100	Evaluate or propose a plan to preserve biodiversity in a given area.	9	20	29	31.0345										Ecosystems are not isolated and static--they respond to change both as a result of intrinsic changes to networks of species and as a result of extrinsic environmental drivers. Within an ecosystem interactions among individuals form networks; changes in one node of a network can cause changes in other nodes--directly or indirectly,	The size and structure of populations are dynamic. A species' abundance and distribution is limited by available resources and by interactions between biotic and abiotic factors,	Biodiversity impacts many aspects of ecosystems,	Analyze data summarize resulting patterns and draw appropriate conclusions,		Interpret the biological meaning of quantitative results,		Identify important components of a system and describe how they influence each other (e.g. positively or negatively),			Describe examples of real-world problems that are too complex to be solved by applying biological approaches alone,		Identify and describe the broader societal impacts of biological research on different stakeholders,
BIODIVERSITY	Give an example of an indicator species and describe how it serves as a measure of the environmental conditions where it lives.	16	13	29	55.1724	None (appropriate HOCS tasks [e.g. evaluating the strengths and weaknesses of the indicator concept] are beyond the scope of intro bio)														The size and structure of populations are dynamic. A species' abundance and distribution is limited by available resources and by interactions between biotic and abiotic factors,							Identify important components of a system and describe how they influence each other (e.g. positively or negatively),
